# Supplementary material for: N-[(2-Hydr­oxy-5-methoxy­phen­yl)(3-nitro­phen­yl)meth­yl]acetamide
Source: Acta Crystallogr Sect E Struct Rep Online. 2009 Mar 25;65(Pt 4):o829. doi: 10.1107/S1600536809009726 (PMC2968863; doi:10.1107/S1600536809009726)
Supplement: Supplementary file 1 [file e-65-0o829-sup1.cif]

##############################################################################
###                                                                        ###
###        Electronic paper (Acta Crystallographica Section E)             ###
###                                                                        ###
##############################################################################
#                                                                            #
# This CIF contains the data in a paper accepted for publication in Acta     #
# Crystallographica Section E. It conforms to the requirements of Notes      #
# for Authors for Section E, and has been peer reviewed under the auspices   #
# of the IUCr Commission on Journals.                                        #
#                                                                            #
# Full details of the Crystallographic Information File format               #
# are given in the paper "The Crystallographic Information File (CIF):       #
# a New Standard Archive File for Crystallography" by S. R. Hall, F. H.      #
# Allen and I. D. Brown [Acta Cryst. (1991), A47, 655-685].                  #
#                                                                            #
# The current version of the core CIF dictionary is obtainable from          #
# ftp://ftp.iucr.org/pub/cif_core.dic. The current version number is 2.4.    #
#                                                                            #
# Software is freely available for graphical display of the structure(s) in  #
# this CIF.  For information consult the CIF home page http://www.iucr.org/  #
# cif/home.html                                                              #
#                                                                            #
# This file may be used for bona fide research purposes within the           #
# scientific community so long as proper attribution is given to the journal # 
# article from which it was obtained.                                        #
#                                                                            #
##############################################################################
                                             
data_global
_audit_creation_method     'SHELXL-97'
_journal_date_recd_electronic     2009-03-12
_journal_date_accepted     2009-03-16
_journal_name_full     'Acta Crystallographica, Section E'
_journal_year     2009
_journal_volume     65
_journal_issue      4
_journal_page_first     o829
_journal_page_last     o829
_journal_paper_category     QO
_journal_coeditor_code     BT2901
_publ_contact_author_name     'Prof. A. SubbiahPandi'
_publ_contact_author_address
;
      Department of Physics
      Presidency College (Autonomous)
      Chennai - 600 005
      India
;
_publ_contact_author_email     'a_spandian@yahoo.com'
_publ_contact_author_fax     ?
_publ_contact_author_phone     '91-944405093'
_publ_section_title
;
<i>N</i>-[(2-Hydroxy-5-methoxyphenyl)(3-nitrophenyl)methyl]acetamide
;
loop_
    _publ_author_name
    _publ_author_address
    'M. NizamMohideen'
;     Department of Physics
      The New College (Autonomous)
      Chennai 600 014
      India
;
    'S. Thenmozhi'
;     Department of Physics
      Presidency College (Autonomous)
      Chennai 600 005
      India
;
    'A. SubbiahPandi'
;     Department of Physics
      Presidency College (Autonomous)
      Chennai 600 005
      India
;
    'N. Panneer Selvam'
;     Organic Chemistry Division
      Central Leather Research Institute
      Chennai 600 020
      India
;
    'P. T. Perumal'
;     Organic Chemistry Division
      Central Leather Research Institute
      Chennai 600 020
      India
;
data_I
_audit_creation_method     SHELXL-97
_chemical_name_systematic
;
<i>N</i>-[(2-Hydroxy-5-methoxyphenyl)(3-nitrophenyl)methyl]acetamide
;
_chemical_name_common     ?
_chemical_formula_moiety     'C16 H16 N2 O5'
_chemical_formula_sum     'C16 H16 N2 O5'
_chemical_formula_iupac     'C16 H16 N2 O5'
_chemical_formula_weight     316.31
_chemical_melting_point     ?
_symmetry_cell_setting     'Monoclinic'
_symmetry_space_group_name_H-M     'P 21/c'
_symmetry_space_group_name_Hall     '-P 2ybc'
loop_
    _symmetry_equiv_pos_as_xyz
    'x, y, z'
    '-x, y+1/2, -z+1/2'
    '-x, -y, -z'
    'x, -y-1/2, z-1/2'
_cell_length_a     15.3351(3)
_cell_length_b     8.1327(2)
_cell_length_c     14.5308(3)
_cell_angle_alpha     90.00
_cell_angle_beta     117.3870(10)
_cell_angle_gamma     90.00
_cell_volume     1609.10(6)
_cell_formula_units_Z     4
_cell_measurement_reflns_used     3900
_cell_measurement_theta_min     2.5
_cell_measurement_theta_max     25
_cell_measurement_temperature     293(2)
_exptl_crystal_description     Block
_exptl_crystal_colour     Colourless
_exptl_crystal_size_max     0.32
_exptl_crystal_size_mid     0.28
_exptl_crystal_size_min     0.25
_exptl_crystal_density_diffrn     1.306
_exptl_crystal_density_meas     ?
_exptl_crystal_density_method     'not measured'
_exptl_crystal_F_000     664
_exptl_absorpt_coefficient_mu     0.098
_exptl_absorpt_correction_type     none
_exptl_absorpt_process_details     ?
_exptl_absorpt_correction_T_min     ?
_exptl_absorpt_correction_T_max     ?
_exptl_special_details
;
;
_diffrn_ambient_temperature     293(2)
_diffrn_radiation_type     MoK\a
_diffrn_radiation_wavelength     0.71073
_diffrn_radiation_source     'fine-focus sealed tube'
_diffrn_radiation_monochromator     graphite
_diffrn_measurement_device_type
;
Bruker Kappa APEXII CCD
;
_diffrn_measurement_method     '\w and \f'
_diffrn_detector_area_resol_mean     ?
_diffrn_reflns_number     23127
_diffrn_reflns_av_R_equivalents     0.0317
_diffrn_reflns_av_sigmaI/netI     0.0290
_diffrn_reflns_theta_min     2.80
_diffrn_reflns_theta_max     33.18
_diffrn_reflns_theta_full     25.00
_diffrn_measured_fraction_theta_max     0.992
_diffrn_measured_fraction_theta_full     0.999
_diffrn_reflns_limit_h_min     -23
_diffrn_reflns_limit_h_max     23
_diffrn_reflns_limit_k_min     -12
_diffrn_reflns_limit_k_max     11
_diffrn_reflns_limit_l_min     -22
_diffrn_reflns_limit_l_max     22
_diffrn_standards_number     ?
_diffrn_standards_interval_count     ?
_diffrn_standards_interval_time     ?
_diffrn_standards_decay_%     ?
_refine_special_details
;
Refinement of <i>F</i>^2^ against ALL reflections. The weighted <i>R</i>-factor
<i>wR</i> and goodness of fit <i>S</i> are based on <i>F</i>^2^, conventional
<i>R</i>-factors <i>R</i> are based on <i>F</i>, with <i>F</i> set to zero for
negative <i>F</i>^2^. The threshold expression of <i>F</i>^2^ >
\s(<i>F</i>^2^) is used only for calculating <i>R</i>-factors(gt) <i>etc</i>.
and is not relevant to the choice of reflections for refinement.
<i>R</i>-factors based on <i>F</i>^2^ are statistically about twice as large
as those based on <i>F</i>, and <i>R</i>- factors based on ALL data will be
even larger.
;
_reflns_number_total     6121
_reflns_number_gt     3900
_reflns_threshold_expression     I>2\s(I)
_refine_ls_structure_factor_coef     Fsqd
_refine_ls_matrix_type     full
_refine_ls_R_factor_all     0.0910
_refine_ls_R_factor_gt     0.0575
_refine_ls_wR_factor_gt     0.1665
_refine_ls_wR_factor_ref     0.1960
_refine_ls_goodness_of_fit_ref     1.028
_refine_ls_restrained_S_all     1.028
_refine_ls_number_reflns     6121
_refine_ls_number_parameters     216
_refine_ls_number_restraints     1
_refine_ls_hydrogen_treatment     constr
_refine_ls_weighting_scheme     calc
_refine_ls_weighting_details
          'calc w=1/[\s^2^(Fo^2^)+(0.1083P)^2^+0.189P] where P=(Fo^2^+2Fc^2^)/3'
_atom_sites_solution_hydrogens     geom
_atom_sites_solution_primary     direct
_atom_sites_solution_secondary     difmap
_refine_ls_shift/su_max     0.002
_refine_ls_shift/su_mean     0.000
_refine_diff_density_max     0.407
_refine_diff_density_min     -0.249
_refine_ls_extinction_method     none
_refine_ls_extinction_coef     ?
loop_
    _atom_type_symbol
    _atom_type_description
    _atom_type_scat_dispersion_real
    _atom_type_scat_dispersion_imag
    _atom_type_scat_source
    'C' 'C' 0.0033 0.0016
                         'International Tables Vol C Tables 4.2.6.8 and 6.1.1.4'
    'H' 'H' 0.0000 0.0000
                         'International Tables Vol C Tables 4.2.6.8 and 6.1.1.4'
    'N' 'N' 0.0061 0.0033
                         'International Tables Vol C Tables 4.2.6.8 and 6.1.1.4'
    'O' 'O' 0.0106 0.0060
                         'International Tables Vol C Tables 4.2.6.8 and 6.1.1.4'
_computing_data_collection     'APEX2 (Bruker, 2004)'
_computing_cell_refinement     'APEX2 and SAINT (Bruker, 2004)'
_computing_data_reduction     'SAINT and XPREP (Bruker, 2004)'
_computing_structure_solution     'SHELXS97 (Sheldrick, 2008)'
_computing_structure_refinement     'SHELXL97 (Sheldrick, 2008)'
_computing_molecular_graphics     'ORTEP3 (Farrugia, 1997)'
_computing_publication_material
;
SHELXL97 (Sheldrick, 2008) and PLATON (Spek, 2009)
;
loop_
    _atom_site_type_symbol
    _atom_site_label
    _atom_site_fract_x
    _atom_site_fract_y
    _atom_site_fract_z
    _atom_site_U_iso_or_equiv
    _atom_site_adp_type
    _atom_site_calc_flag
    _atom_site_refinement_flags
    _atom_site_occupancy
    _atom_site_disorder_assembly
    _atom_site_disorder_group
    C C1A 0.640(2) 0.888(2) 0.458(2) 0.117(3) Uani d PD 0.20(3) A 1
    H H1A1 0.6596 0.8863 0.4043 0.175 Uiso calc PR 0.20(3) A 1
    H H1A2 0.6970 0.8979 0.5243 0.175 Uiso calc PR 0.20(3) A 1
    H H1A3 0.5974 0.9805 0.4479 0.175 Uiso calc PR 0.20(3) A 1
    C C1B 0.6664(8) 0.834(2) 0.4528(4) 0.117(3) Uani d PD 0.80(3) A 2
    H H1B1 0.6854 0.7851 0.4044 0.175 Uiso calc PR 0.80(3) A 2
    H H1B2 0.7218 0.8351 0.5206 0.175 Uiso calc PR 0.80(3) A 2
    H H1B3 0.6444 0.9445 0.4316 0.175 Uiso calc PR 0.80(3) A 2
    C C2 0.50275(11) 0.7283(2) 0.36557(11) 0.0484(4) Uani d . 1 A .
    C C3 0.48701(12) 0.7903(2) 0.27035(12) 0.0532(4) Uani d . 1 . .
    H H3 0.5369 0.8465 0.2643 0.064 Uiso calc R 1 . .
    C C4 0.39705(12) 0.7686(2) 0.18441(11) 0.0477(4) Uani d . 1 . .
    H H4 0.3870 0.8102 0.1207 0.057 Uiso calc R 1 . .
    C C5 0.32155(9) 0.68542(15) 0.19185(9) 0.0332(3) Uani d . 1 . .
    C C6 0.33683(9) 0.62281(13) 0.28794(8) 0.0278(2) Uani d . 1 . .
    C C7 0.42728(10) 0.64540(17) 0.37363(9) 0.0372(3) Uani d . 1 . .
    H H7 0.4377 0.6044 0.4376 0.045 Uiso calc R 1 . .
    C C8 0.25554(8) 0.53368(14) 0.29997(8) 0.0279(2) Uani d . 1 . .
    H H8 0.2826 0.5052 0.3735 0.034 Uiso calc R 1 . .
    C C9 0.22779(9) 0.37267(14) 0.24099(9) 0.0310(2) Uani d . 1 . .
    C C10 0.28657(13) 0.23670(18) 0.28828(12) 0.0516(4) Uani d . 1 . .
    H H10 0.3393 0.2477 0.3541 0.062 Uiso calc R 1 . .
    C C11 0.26797(18) 0.0857(2) 0.23924(16) 0.0808(7) Uani d . 1 . .
    H H11 0.3072 -0.0042 0.2728 0.097 Uiso calc R 1 . .
    C C12 0.19121(17) 0.0676(2) 0.14040(16) 0.0775(7) Uani d . 1 . .
    H H12 0.1782 -0.0332 0.1064 0.093 Uiso calc R 1 . .
    C C13 0.13489(12) 0.20355(17) 0.09422(12) 0.0478(4) Uani d . 1 . .
    C C14 0.15003(9) 0.35523(14) 0.14216(10) 0.0335(2) Uani d . 1 . .
    H H14 0.1091 0.4436 0.1090 0.040 Uiso calc R 1 . .
    C C15 0.16393(11) 0.7236(2) 0.35184(10) 0.0447(3) Uani d . 1 . .
    C C16 0.07682(16) 0.8327(3) 0.32137(16) 0.0799(7) Uani d . 1 . .
    H H16A 0.0179 0.7684 0.2885 0.120 Uiso calc R 1 . .
    H H16B 0.0768 0.9151 0.2740 0.120 Uiso calc R 1 . .
    H H16C 0.0797 0.8848 0.3820 0.120 Uiso calc R 1 . .
    N N1 0.17154(8) 0.64005(14) 0.27656(8) 0.0348(2) Uani d . 1 . .
    H H1 0.1263 0.6493 0.2136 0.042 Uiso calc R 1 . .
    N N2 0.05722(11) 0.18961(17) -0.01317(11) 0.0577(4) Uani d . 1 . .
    O O1 0.58945(9) 0.7410(2) 0.45516(10) 0.0795(5) Uani d D 1 . .
    O O2 0.23072(7) 0.66466(13) 0.11020(7) 0.0423(2) Uani d . 1 . .
    H H2 0.2299 0.7038 0.0578 0.063 Uiso calc R 1 . .
    O O3 0.05139(15) 0.06269(19) -0.06005(12) 0.1014(7) Uani d . 1 . .
    O O4 0.00217(11) 0.30376(18) -0.05160(11) 0.0816(5) Uani d . 1 . .
    O O5 0.22599(10) 0.7079(2) 0.44251(9) 0.0746(5) Uani d . 1 . .
loop_
    _atom_site_aniso_label
    _atom_site_aniso_U_11
    _atom_site_aniso_U_22
    _atom_site_aniso_U_33
    _atom_site_aniso_U_12
    _atom_site_aniso_U_13
    _atom_site_aniso_U_23
    C1A 0.050(3) 0.233(7) 0.0560(14) -0.069(5) 0.0140(19) 0.011(3)
    C1B 0.050(3) 0.233(7) 0.0560(14) -0.069(5) 0.0140(19) 0.011(3)
    C2 0.0342(7) 0.0719(10) 0.0316(6) -0.0132(6) 0.0086(6) 0.0049(6)
    C3 0.0426(8) 0.0758(11) 0.0417(8) -0.0160(7) 0.0199(7) 0.0096(7)
    C4 0.0465(8) 0.0653(9) 0.0314(6) -0.0103(7) 0.0180(6) 0.0115(6)
    C5 0.0347(6) 0.0399(6) 0.0226(5) -0.0013(5) 0.0111(5) 0.0041(4)
    C6 0.0304(5) 0.0314(5) 0.0214(4) 0.0003(4) 0.0118(4) 0.0018(4)
    C7 0.0344(6) 0.0493(7) 0.0238(5) -0.0044(5) 0.0100(5) 0.0049(5)
    C8 0.0300(5) 0.0332(5) 0.0188(4) -0.0004(4) 0.0098(4) 0.0001(3)
    C9 0.0334(6) 0.0320(5) 0.0252(5) -0.0019(4) 0.0116(5) 0.0010(4)
    C10 0.0575(9) 0.0393(7) 0.0350(7) 0.0069(6) 0.0017(7) 0.0016(5)
    C11 0.0947(16) 0.0388(8) 0.0589(11) 0.0212(9) -0.0076(11) -0.0013(7)
    C12 0.0909(15) 0.0358(7) 0.0598(11) 0.0108(8) -0.0046(10) -0.0117(7)
    C13 0.0477(8) 0.0378(6) 0.0380(7) 0.0005(6) 0.0026(6) -0.0079(5)
    C14 0.0328(6) 0.0327(5) 0.0294(5) 0.0003(4) 0.0095(5) -0.0018(4)
    C15 0.0397(7) 0.0641(9) 0.0296(6) 0.0056(6) 0.0154(6) -0.0126(6)
    C16 0.0686(13) 0.1103(17) 0.0559(11) 0.0371(12) 0.0245(10) -0.0197(11)
    N1 0.0314(5) 0.0479(6) 0.0216(4) 0.0042(4) 0.0092(4) -0.0058(4)
    N2 0.0559(8) 0.0492(7) 0.0434(7) 0.0002(6) 0.0016(6) -0.0162(6)
    O1 0.0415(7) 0.1398(13) 0.0397(6) -0.0371(8) 0.0038(5) 0.0145(7)
    O2 0.0397(5) 0.0583(6) 0.0221(4) -0.0068(4) 0.0085(4) 0.0098(4)
    O3 0.1210(15) 0.0656(9) 0.0623(9) 0.0099(9) -0.0052(9) -0.0328(7)
    O4 0.0698(9) 0.0699(8) 0.0517(7) 0.0233(7) -0.0179(7) -0.0195(6)
    O5 0.0692(9) 0.1152(11) 0.0278(5) 0.0295(8) 0.0124(6) -0.0204(6)
_geom_special_details
;
All e.s.d.'s (except the e.s.d. in the dihedral angle between two l.s. planes)
are estimated using the full covariance matrix. The cell e.s.d.'s are taken
into account individually in the estimation of e.s.d.'s in distances, angles
and torsion angles; correlations between e.s.d.'s in cell parameters are only
used when they are defined by crystal symmetry. An approximate (isotropic)
treatment of cell e.s.d.'s is used for estimating e.s.d.'s involving l.s.
planes.
;
loop_
    _geom_bond_atom_site_label_1
    _geom_bond_atom_site_label_2
    _geom_bond_site_symmetry_2
    _geom_bond_distance
    _geom_bond_publ_flag
    C1A O1 . 1.416(4) ?
    C1A H1A1 . 0.9600 ?
    C1A H1A2 . 0.9600 ?
    C1A H1A3 . 0.9600 ?
    C1B O1 . 1.416(4) ?
    C1B H1B1 . 0.9600 ?
    C1B H1B2 . 0.9600 ?
    C1B H1B3 . 0.9600 ?
    C2 O1 . 1.3714(18) ?
    C2 C3 . 1.386(2) ?
    C2 C7 . 1.390(2) ?
    C3 C4 . 1.382(2) ?
    C3 H3 . 0.9300 ?
    C4 C5 . 1.3872(18) ?
    C4 H4 . 0.9300 ?
    C5 O2 . 1.3623(15) ?
    C5 C6 . 1.4010(15) ?
    C6 C7 . 1.3854(17) ?
    C6 C8 . 1.5199(16) ?
    C7 H7 . 0.9300 ?
    C8 N1 . 1.4561(15) ?
    C8 C9 . 1.5149(16) ?
    C8 H8 . 0.9800 ?
    C9 C14 . 1.3888(17) ?
    C9 C10 . 1.3920(18) ?
    C10 C11 . 1.382(2) ?
    C10 H10 . 0.9300 ?
    C11 C12 . 1.384(3) ?
    C11 H11 . 0.9300 ?
    C12 C13 . 1.373(2) ?
    C12 H12 . 0.9300 ?
    C13 C14 . 1.3827(18) ?
    C13 N2 . 1.4685(19) ?
    C14 H14 . 0.9300 ?
    C15 O5 1 1.2264(18) ?
    C15 O5 . 1.2264(18) ?
    C15 N1 . 1.3375(15) ?
    C15 C16 . 1.491(2) ?
    C16 H16A . 0.9600 ?
    C16 H16B . 0.9600 ?
    C16 H16C . 0.9600 ?
    N1 H1 . 0.8600 ?
    N2 O4 . 1.2052(19) ?
    N2 O3 . 1.2172(18) ?
    O2 H2 . 0.8200 ?
loop_
    _geom_angle_atom_site_label_1
    _geom_angle_atom_site_label_2
    _geom_angle_atom_site_label_3
    _geom_angle_site_symmetry_1
    _geom_angle_site_symmetry_3
    _geom_angle
    _geom_angle_publ_flag
    O1 C1A H1A1 . . 109.5 ?
    O1 C1A H1A2 . . 109.5 ?
    O1 C1A H1A3 . . 109.5 ?
    O1 C1B H1B1 . . 109.5 ?
    O1 C1B H1B2 . . 109.5 ?
    H1B1 C1B H1B2 . . 109.5 ?
    O1 C1B H1B3 . . 109.5 ?
    H1B1 C1B H1B3 . . 109.5 ?
    H1B2 C1B H1B3 . . 109.5 ?
    O1 C2 C3 . . 124.59(13) ?
    O1 C2 C7 . . 115.97(12) ?
    C3 C2 C7 . . 119.43(13) ?
    C4 C3 C2 . . 119.91(13) ?
    C4 C3 H3 . . 120.0 ?
    C2 C3 H3 . . 120.0 ?
    C3 C4 C5 . . 120.94(12) ?
    C3 C4 H4 . . 119.5 ?
    C5 C4 H4 . . 119.5 ?
    O2 C5 C4 . . 123.24(11) ?
    O2 C5 C6 . . 117.27(11) ?
    C4 C5 C6 . . 119.46(12) ?
    C7 C6 C5 . . 119.13(11) ?
    C7 C6 C8 . . 119.67(9) ?
    C5 C6 C8 . . 121.19(10) ?
    C6 C7 C2 . . 121.12(11) ?
    C6 C7 H7 . . 119.4 ?
    C2 C7 H7 . . 119.4 ?
    N1 C8 C9 . . 113.16(10) ?
    N1 C8 C6 . . 111.96(9) ?
    C9 C8 C6 . . 112.27(9) ?
    N1 C8 H8 . . 106.3 ?
    C9 C8 H8 . . 106.3 ?
    C6 C8 H8 . . 106.3 ?
    C14 C9 C10 . . 118.84(11) ?
    C14 C9 C8 . . 123.88(10) ?
    C10 C9 C8 . . 117.24(11) ?
    C11 C10 C9 . . 121.21(14) ?
    C11 C10 H10 . . 119.4 ?
    C9 C10 H10 . . 119.4 ?
    C10 C11 C12 . . 120.34(15) ?
    C10 C11 H11 . . 119.8 ?
    C12 C11 H11 . . 119.8 ?
    C13 C12 C11 . . 117.69(14) ?
    C13 C12 H12 . . 121.2 ?
    C11 C12 H12 . . 121.2 ?
    C12 C13 C14 . . 123.38(14) ?
    C12 C13 N2 . . 118.51(13) ?
    C14 C13 N2 . . 118.06(12) ?
    C13 C14 C9 . . 118.51(12) ?
    C13 C14 H14 . . 120.7 ?
    C9 C14 H14 . . 120.7 ?
    O5 C15 N1 1 . 120.63(13) ?
    O5 C15 N1 . . 120.63(13) ?
    O5 C15 C16 1 . 121.81(13) ?
    O5 C15 C16 . . 121.81(13) ?
    N1 C15 C16 . . 117.56(13) ?
    C15 C16 H16A . . 109.5 ?
    C15 C16 H16B . . 109.5 ?
    H16A C16 H16B . . 109.5 ?
    C15 C16 H16C . . 109.5 ?
    H16A C16 H16C . . 109.5 ?
    H16B C16 H16C . . 109.5 ?
    C15 N1 C8 . . 120.75(11) ?
    C15 N1 H1 . . 119.6 ?
    C8 N1 H1 . . 119.6 ?
    O4 N2 O3 . . 122.58(15) ?
    O4 N2 C13 . . 119.06(12) ?
    O3 N2 C13 . . 118.36(14) ?
    C2 O1 C1B . . 118.2(3) ?
    C2 O1 C1A . . 111.8(10) ?
    C5 O2 H2 . . 109.5 ?
loop_
    _geom_torsion_atom_site_label_1
    _geom_torsion_atom_site_label_2
    _geom_torsion_atom_site_label_3
    _geom_torsion_atom_site_label_4
    _geom_torsion_site_symmetry_1
    _geom_torsion_site_symmetry_2
    _geom_torsion_site_symmetry_3
    _geom_torsion_site_symmetry_4
    _geom_torsion
    _geom_torsion_publ_flag
    O1 C2 C3 C4 . . . . 179.06(19) ?
    C7 C2 C3 C4 . . . . -0.4(3) ?
    C2 C3 C4 C5 . . . . 0.2(3) ?
    C3 C4 C5 O2 . . . . 178.11(15) ?
    C3 C4 C5 C6 . . . . 0.1(2) ?
    O2 C5 C6 C7 . . . . -178.18(11) ?
    O2 C5 C6 C8 . . . . 0.70(17) ?
    C4 C5 C6 C8 . . . . 178.87(12) ?
    C5 C6 C7 C2 . . . . -0.3(2) ?
    C8 C6 C7 C2 . . . . -179.14(13) ?
    O1 C2 C7 C6 . . . . -179.05(15) ?
    C3 C2 C7 C6 . . . . 0.5(2) ?
    C7 C6 C8 N1 . . . . 116.41(12) ?
    C5 C6 C8 N1 . . . . -62.46(13) ?
    C7 C6 C8 C9 . . . . -115.02(12) ?
    C5 C6 C8 C9 . . . . 66.11(14) ?
    N1 C8 C9 C14 . . . . 32.10(15) ?
    C6 C8 C9 C14 . . . . -95.83(14) ?
    N1 C8 C9 C10 . . . . -150.24(13) ?
    C6 C8 C9 C10 . . . . 81.83(14) ?
    C14 C9 C10 C11 . . . . -0.8(3) ?
    C8 C9 C10 C11 . . . . -178.63(19) ?
    C9 C10 C11 C12 . . . . 1.5(4) ?
    C10 C11 C12 C13 . . . . -0.4(4) ?
    C11 C12 C13 C14 . . . . -1.3(4) ?
    C11 C12 C13 N2 . . . . 176.0(2) ?
    C12 C13 C14 C9 . . . . 1.9(3) ?
    N2 C13 C14 C9 . . . . -175.45(14) ?
    C10 C9 C14 C13 . . . . -0.8(2) ?
    C8 C9 C14 C13 . . . . 176.87(13) ?
    O5 C15 N1 C8 1 . . . -2.4(2) ?
    O5 C15 N1 C8 . . . . -2.4(2) ?
    C16 C15 N1 C8 . . . . 178.72(17) ?
    C9 C8 N1 C15 . . . . 138.63(13) ?
    C6 C8 N1 C15 . . . . -93.27(14) ?
    C12 C13 N2 O4 . . . . 173.9(2) ?
    C14 C13 N2 O4 . . . . -8.6(3) ?
    C12 C13 N2 O3 . . . . -6.4(3) ?
    C14 C13 N2 O3 . . . . 171.07(19) ?
    C3 C2 O1 C1B . . . . 4.8(10) ?
    C7 C2 O1 C1B . . . . -175.7(9) ?
    C3 C2 O1 C1A . . . . 32.3(18) ?
    C7 C2 O1 C1A . . . . -148.2(18) ?
loop_
    _geom_hbond_atom_site_label_D
    _geom_hbond_atom_site_label_H
    _geom_hbond_atom_site_label_A
    _geom_hbond_site_symmetry_A
    _geom_hbond_distance_DH
    _geom_hbond_distance_HA
    _geom_hbond_distance_DA
    _geom_hbond_angle_DHA
    O2 H2 O5 4_575 0.82 1.80 2.617(2) 178.8
    N1 H1 O4 3_565 0.86 2.30 3.159(2) 173.7
    C10 H10 O1 3_666 0.93 2.47 3.320(2) 152.1
    C12 H12 O2 1_545 0.93 2.58 3.397(2) 147.1
    C14 H14 O4 3_565 0.93 2.55 3.470(2) 169.0
    C8 H8 O5 1 0.98 2.30 2.714(2) 104.5
    C11 H11 Cg1 1_545 0.93 2.83 3.680(2) 153.0
    C1B H1B1 Cg2 2_655 0.96 2.61 3.531(2) 160.0
