# Supplementary material for: N-[(2-Hydr­oxy-5-methoxy­phen­yl)(3-nitro­phen­yl)meth­yl]acetamide
Source: Acta Crystallogr Sect E Struct Rep Online. 2009 Mar 25;65(Pt 4):o829. doi: 10.1107/S1600536809009726 (PMC2968863; doi:10.1107/S1600536809009726)
Supplement: Supplementary file 2 [file e-65-0o829-Isup2.hkl]

#
# h,k,l, Fc-squared, Fo-squared, sigma(Fo-squared) and status flag
#
data_I
_shelx_title ' psb006 in P2(1)/c'
_shelx_refln_list_code          4
_shelx_F_calc_maximum      174.52
_exptl_crystal_F_000       664.00
_reflns_d_resolution_high  0.6493
 
loop_
 _symmetry_equiv_pos_as_xyz
 'x, y, z'
 '-x, y+1/2, -z+1/2'
 '-x, -y, -z'
 'x, -y-1/2, z-1/2'
 
_cell_length_a    15.3351
_cell_length_b     8.1327
_cell_length_c    14.5308
_cell_angle_alpha  90.000
_cell_angle_beta  117.387
_cell_angle_gamma  90.000
 
_shelx_F_squared_multiplier     1.000
 
loop_
 _refln_index_h
 _refln_index_k
 _refln_index_l
 _refln_F_squared_calc
 _refln_F_squared_meas
 _refln_F_squared_sigma
 _refln_observed_status
   2   0   0     4536.66     4598.71     68.34 o
   3   0   0      234.04      271.52      5.33 o
   4   0   0     2224.70     2430.90     35.69 o
   5   0   0      936.49     1002.02     16.49 o
   6   0   0        6.89       16.19      1.92 o
   7   0   0       55.89       40.81      2.80 o
   8   0   0       10.33       11.59      1.95 o
   9   0   0       81.75       77.72      4.38 o
  10   0   0       46.33       52.31      4.11 o
  11   0   0     1149.52     1123.49     21.36 o
  12   0   0     1241.81     1216.82     23.46 o
  13   0   0       22.61       35.72      4.11 o
  14   0   0       43.32       45.40      4.81 o
  15   0   0        1.86        0.27      2.98 o
  16   0   0        5.59        2.86      3.41 o
  17   0   0        4.09        5.29      3.41 o
  18   0   0       69.79       86.39      7.24 o
  19   0   0        1.49        3.82      2.44 o
  20   0   0        4.31        0.34      3.35 o
   1   1   0      788.33      863.49      7.75 o
   2   1   0       41.02       58.15      2.87 o
   3   1   0      615.84      599.32      4.28 o
   4   1   0     2551.72     2615.97     18.44 o
   5   1   0        0.32        0.09      0.45 o
   6   1   0      549.06      711.75      7.47 o
   7   1   0        7.53       22.10      1.57 o
   8   1   0     1034.23     1056.65     17.60 o
   9   1   0       15.37        8.97      1.57 o
  10   1   0        0.13        0.65      1.93 o
  11   1   0       71.32       68.04      3.29 o
  12   1   0        7.16        6.17      2.17 o
  13   1   0      309.09      309.99      7.31 o
  14   1   0      101.87      106.72      4.60 o
  15   1   0       21.35       19.06      2.19 o
  16   1   0       15.07       14.18      2.06 o
  17   1   0        1.34        1.50      1.73 o
  18   1   0        2.95       -2.07      2.24 o
  19   1   0       44.57       50.69      4.00 o
  20   1   0        0.22       -2.13      2.30 o
   0   2   0    30458.96    29757.86    321.44 o
   1   2   0     1029.11     1090.69      5.69 o
   2   2   0     1048.41     1101.14      6.65 o
   3   2   0      184.28      197.81      1.61 o
   4   2   0        4.09        3.55      0.34 o
   5   2   0      200.99      192.87      2.17 o
   6   2   0      362.32      427.22      3.84 o
   7   2   0       37.62       44.41      1.42 o
   8   2   0       68.70       58.27      1.77 o
   9   2   0       19.27       20.36      1.51 o
  10   2   0      355.80      326.44      5.12 o
  11   2   0      804.54      780.61      9.29 o
  12   2   0      183.60      188.78      4.21 o
  13   2   0       65.71       66.86      2.89 o
  14   2   0       83.27       77.47      3.17 o
  15   2   0        3.91        6.55      2.01 o
  16   2   0        6.11        8.02      2.17 o
  17   2   0        7.13       11.63      3.44 o
  18   2   0       37.74       35.08      3.49 o
  19   2   0        3.88        7.41      2.62 o
  20   2   0        1.74        0.82      2.40 o
   1   3   0      396.72      407.45      2.60 o
   2   3   0      959.85     1100.89      6.85 o
   3   3   0      380.98      412.62      2.90 o
   4   3   0      157.72      190.88      1.99 o
   5   3   0      113.24      129.17      1.61 o
   6   3   0      923.24     1016.60      6.16 o
   7   3   0       13.13       16.16      0.69 o
   8   3   0       68.67       89.77      1.41 o
   9   3   0      101.23       98.30      1.55 o
  10   3   0       22.37       21.59      1.30 o
  11   3   0       47.23       42.81      2.28 o
  12   3   0       68.33       66.31      2.67 o
  13   3   0        0.06       -0.33      1.61 o
  14   3   0       56.34       50.09      4.63 o
  15   3   0        0.41       -0.02      3.04 o
  16   3   0        0.45        1.35      2.03 o
  17   3   0        7.19        4.02      2.25 o
  18   3   0        0.73        0.74      2.21 o
  19   3   0        2.27       -0.20      2.29 o
  20   3   0        0.08       -2.26      2.30 o
   0   4   0       11.70       11.08      0.66 o
   1   4   0      372.06      443.67      2.96 o
   2   4   0      552.83      613.57      3.83 o
   3   4   0       75.74       56.11      1.11 o
   4   4   0      239.67      209.38      2.05 o
   5   4   0       54.36       61.07      1.16 o
   6   4   0       25.62       33.30      1.33 o
   7   4   0      121.74      116.07      1.73 o
   8   4   0      225.62      250.95      2.79 o
   9   4   0      476.66      458.78      4.34 o
  10   4   0      345.25      329.31      5.88 o
  11   4   0       15.45       18.81      1.70 o
  12   4   0        2.72        2.18      1.31 o
  13   4   0       18.58       22.83      3.35 o
  14   4   0        2.90        6.19      2.63 o
  15   4   0        8.71        8.95      2.31 o
  16   4   0       29.96       29.11      3.13 o
  17   4   0        0.95       -0.50      2.14 o
  18   4   0        6.68        2.74      2.39 o
  19   4   0        0.49       -1.34      2.29 o
   1   5   0      485.93      456.20      3.21 o
   2   5   0       30.69       53.36      1.00 o
   3   5   0       44.50       56.63      1.15 o
   4   5   0        8.43        9.55      0.68 o
   5   5   0       25.18       24.79      0.91 o
   6   5   0        0.26        2.54      0.60 o
   7   5   0       91.55      102.04      1.74 o
   8   5   0       11.22        8.86      0.83 o
   9   5   0      345.48      304.21      3.92 o
  10   5   0        6.15        5.94      1.12 o
  11   5   0        0.96        0.26      1.15 o
  12   5   0       41.68       31.50      2.85 o
  13   5   0        0.10       -0.63      2.42 o
  14   5   0        8.26        9.68      2.43 o
  15   5   0        0.10       -0.37      2.03 o
  16   5   0       18.89       15.76      2.88 o
  17   5   0        1.15        2.47      2.25 o
  18   5   0        2.28       -1.15      2.29 o
  19   5   0        6.81       11.75      3.04 o
   0   6   0       19.91       19.04      1.06 o
   1   6   0      127.13      126.75      1.60 o
   2   6   0        1.59        1.04      0.54 o
   3   6   0        3.36        4.50      0.62 o
   4   6   0        8.42       11.56      0.83 o
   5   6   0       11.61        8.26      0.74 o
   6   6   0        5.06        2.72      0.70 o
   7   6   0        4.62        2.99      0.74 o
   8   6   0        5.92       15.30      1.02 o
   9   6   0      149.77      119.48      2.56 o
  10   6   0       86.76      102.39      2.89 o
  11   6   0       14.72       12.35      1.91 o
  12   6   0        7.94        7.48      2.11 o
  13   6   0       52.05       48.77      6.56 o
  14   6   0        0.25       -0.62      1.93 o
  15   6   0        0.04       -0.70      2.22 o
  16   6   0        1.02       -2.13      2.13 o
  17   6   0        0.28       -0.57      2.34 o
  18   6   0        0.02       -1.64      2.47 o
   1   7   0      163.56      180.54      2.10 o
   2   7   0       54.72       42.58      1.41 o
   3   7   0      431.16      411.38      5.84 o
   4   7   0        0.30        0.39      0.66 o
   5   7   0      133.19      110.06      1.86 o
   6   7   0       22.17       27.82      1.22 o
   7   7   0       80.83       76.90      1.79 o
   8   7   0       14.87       16.01      1.31 o
   9   7   0        4.70        2.20      1.11 o
  10   7   0        1.37       -0.10      1.57 o
  11   7   0        1.04        2.48      1.67 o
  12   7   0        3.90        6.73      1.92 o
  13   7   0        0.08        2.90      2.22 o
  14   7   0        4.11        2.50      2.47 o
  15   7   0        0.37        4.33      2.65 o
  16   7   0        1.76       -2.22      2.50 o
  17   7   0        3.07       -1.73      2.58 o
   0   8   0        7.61        8.95      1.41 o
   1   8   0      152.92      149.22      2.03 o
   2   8   0       45.82       48.09      1.61 o
   3   8   0       10.39        9.33      1.03 o
   4   8   0       22.01       26.76      1.35 o
   5   8   0        0.06        0.03      0.86 o
   6   8   0        0.43        1.02      0.95 o
   7   8   0       13.15       11.02      1.19 o
   8   8   0        0.80       -0.34      1.03 o
   9   8   0        0.06        0.27      1.62 o
  10   8   0        0.21        0.18      1.59 o
  11   8   0        0.01       -0.03      1.67 o
  12   8   0       13.96       16.15      2.37 o
  13   8   0        1.14       -1.07      2.26 o
  14   8   0        3.62        2.65      2.58 o
  15   8   0       17.73       25.54      3.76 o
  16   8   0       20.24       25.48      3.90 o
   1   9   0       32.77       28.92      1.65 o
   2   9   0        5.59        4.64      1.02 o
   3   9   0        7.05        5.26      1.21 o
   4   9   0        0.60        0.39      0.96 o
   5   9   0       15.23       16.02      1.33 o
   6   9   0        2.59        2.35      1.10 o
   7   9   0        3.06        5.41      1.48 o
   8   9   0        8.30        5.45      1.88 o
   9   9   0        1.35        4.05      1.84 o
  10   9   0        7.73        7.70      2.14 o
  11   9   0       17.06       14.05      2.46 o
  12   9   0       29.90       33.12      3.68 o
  13   9   0        5.23        5.41      2.84 o
  14   9   0       15.62       18.53      4.91 o
   0  10   0       10.52        6.86      1.99 o
   1  10   0        0.62       -0.34      1.32 o
   2  10   0       11.57       10.13      1.56 o
   3  10   0       23.05       17.65      1.71 o
   4  10   0        0.04       -1.03      1.03 o
   5  10   0       14.76       16.54      1.55 o
   6  10   0        3.92        3.02      1.56 o
   7  10   0        2.66        1.35      1.82 o
   8  10   0        1.41        1.30      2.08 o
   9  10   0        5.23        2.87      2.07 o
  10  10   0        1.87        1.56      2.01 o
  11  10   0        0.48       -0.46      1.97 o
  12  10   0        6.85        5.78      2.90 o
   1  11   0       10.29        9.01      1.71 o
   2  11   0        2.34        2.51      1.52 o
   3  11   0        6.01        6.94      1.66 o
   4  11   0        4.59        3.76      1.72 o
   5  11   0        1.15       -1.76      1.89 o
   6  11   0        0.16       -2.46      2.46 o
   7  11   0        5.59        2.57      3.53 o
   8  11   0        0.26       -1.97      1.97 o
   9  11   0        0.38       -1.21      2.08 o
  10  11   0        2.88       -2.46      3.62 o
   0  12   0       10.57       14.61      3.83 o
   1  12   0        0.42       -0.53      1.74 o
   2  12   0        0.27       -0.02      1.78 o
   3  12   0        0.57        0.69      2.18 o
   4  12   0        1.02       -1.36      2.73 o
   5  12   0        0.05       -0.07      2.77 o
   6  12   0        2.59        7.33      4.66 o
 -21   1   1        0.15       -4.05      4.05 o
 -20   1   1        0.20        0.82      2.15 o
 -19   1   1        2.17       -1.99      1.99 o
 -18   1   1        0.48       -0.65      1.74 o
 -17   1   1        7.90       10.77      2.20 o
 -16   1   1       23.03       23.09      2.25 o
 -15   1   1        5.92        5.35      1.69 o
 -14   1   1       26.42       26.71      2.16 o
 -13   1   1      152.86      163.41      5.35 o
 -12   1   1        0.79        1.80      2.08 o
 -11   1   1      298.99      312.64      6.50 o
 -10   1   1      322.96      303.77      6.07 o
  -9   1   1      719.87      716.81      8.31 o
  -8   1   1      181.35      172.47      3.30 o
  -7   1   1       67.65       73.47      2.02 o
  -6   1   1      447.05      454.38      5.26 o
  -5   1   1      170.85      176.20      2.77 o
  -4   1   1      352.20      394.18      3.60 o
  -3   1   1        0.80        1.78      0.63 o
  -2   1   1      447.74      397.01      3.33 o
  -1   1   1     1859.08     1985.43     17.26 o
   0   1   1     1280.53     1435.19     18.50 o
   1   1   1     4979.51     5125.43    114.07 o
   2   1   1       63.86       39.15      0.74 o
   3   1   1      629.25      679.15      6.21 o
   4   1   1       29.39       35.86      1.14 o
   5   1   1       29.22       35.70      1.24 o
   6   1   1       38.61       40.93      1.41 o
   7   1   1        2.55        3.07      1.17 o
   8   1   1      369.81      376.55      6.52 o
   9   1   1       17.17       16.36      1.81 o
  10   1   1      124.39      115.84      3.91 o
  11   1   1      356.20      358.28      7.34 o
  12   1   1       36.55       40.63      3.15 o
  13   1   1        0.63       -0.64      1.91 o
  14   1   1        3.59        5.49      2.23 o
  15   1   1        0.00        0.93      2.14 o
  16   1   1        0.19       -1.45      1.61 o
  17   1   1        7.49        3.14      1.86 o
  18   1   1        0.56        0.69      2.29 o
  19   1   1        4.61        6.91      2.61 o
  20   1   1        0.22        1.16      3.35 o
 -21   2   1        0.63       -1.10      4.38 o
 -20   2   1        4.48        9.10      2.75 o
 -19   2   1        0.13        4.42      2.32 o
 -18   2   1        0.08        1.26      2.09 o
 -17   2   1        0.18       -1.75      1.75 o
 -16   2   1       17.12       12.62      2.01 o
 -15   2   1       32.52       23.40      2.14 o
 -14   2   1       25.83       20.33      1.97 o
 -13   2   1       68.67       61.91      2.74 o
 -12   2   1      536.35      512.90      9.63 o
 -11   2   1        9.50        8.00      1.60 o
 -10   2   1        6.12        6.76      1.02 o
  -9   2   1       53.48       45.25      1.67 o
  -8   2   1       18.00       17.83      1.08 o
  -7   2   1      625.51      740.64      6.72 o
  -6   2   1        8.25       11.46      0.69 o
  -5   2   1      317.27      320.58      2.95 o
  -4   2   1      498.16      509.35      3.49 o
  -3   2   1        1.97       -0.18      0.39 o
  -2   2   1    11520.37    11888.73     58.15 o
  -1   2   1      306.58      403.04      2.41 o
   0   2   1     3744.60     4039.58     27.99 o
   1   2   1      532.55      639.12      3.81 o
   2   2   1      342.20      432.09      5.37 o
   3   2   1      132.95      134.21      1.44 o
   4   2   1     1316.29     1293.47      7.42 o
   5   2   1     1680.12     1718.98     12.76 o
   6   2   1     1168.30     1257.92      9.95 o
   7   2   1      163.42      130.21      2.28 o
   8   2   1      146.67      169.17      2.76 o
   9   2   1       15.28       10.16      1.27 o
  10   2   1       54.81       44.62      2.19 o
  11   2   1      107.80       85.82      3.35 o
  12   2   1        1.72        0.23      1.27 o
  13   2   1      132.54      116.22      3.65 o
  14   2   1       63.40       57.53      2.99 o
  15   2   1       19.13       14.48      2.55 o
  16   2   1        8.08        2.34      2.05 o
  17   2   1        2.07        2.10      2.31 o
  18   2   1       27.67       30.14      3.40 o
  19   2   1        0.09        0.29      2.45 o
  20   2   1        6.44        9.69      2.94 o
 -20   3   1        0.03        1.93      2.37 o
 -19   3   1       21.72       20.57      3.97 o
 -18   3   1        0.05        0.70      2.18 o
 -17   3   1       63.89       67.23      4.14 o
 -16   3   1       33.72       29.67      2.98 o
 -15   3   1        1.68        0.26      2.51 o
 -14   3   1       58.28       60.08      3.52 o
 -13   3   1       65.84       77.14      2.96 o
 -12   3   1        6.46        3.56      1.33 o
 -11   3   1      120.32      122.96      2.82 o
 -10   3   1      396.52      338.85      5.25 o
  -9   3   1       69.21       63.87      1.72 o
  -8   3   1        3.50       -0.45      0.45 o
  -7   3   1      743.37      775.44      5.09 o
  -6   3   1      601.46      640.22      5.17 o
  -5   3   1      674.76      842.36      5.18 o
  -4   3   1       13.22        8.67      0.53 o
  -3   3   1        0.78        2.41      0.41 o
  -2   3   1       71.85       65.56      1.14 o
  -1   3   1     5092.94     5736.71     27.47 o
   0   3   1      213.84      173.69      1.68 o
   1   3   1      985.48     1149.80      8.19 o
   2   3   1      307.07      294.82      2.36 o
   3   3   1     1884.56     2022.28     10.94 o
   4   3   1     2914.44     3276.08     18.19 o
   5   3   1      578.05      717.21      4.31 o
   6   3   1       11.86       18.91      0.68 o
   7   3   1      301.77      326.78      3.09 o
   8   3   1      238.96      241.18      2.44 o
   9   3   1      337.78      319.69      3.02 o
  10   3   1      351.52      351.33      6.03 o
  11   3   1      353.49      341.21      5.55 o
  12   3   1      107.20       83.58      5.43 o
  13   3   1       11.04       13.89      3.27 o
  14   3   1       81.76       67.36      4.01 o
  15   3   1        0.15       -0.02      3.73 o
  16   3   1        8.59        4.58      2.89 o
  17   3   1       27.14       28.61      4.56 o
  18   3   1        0.69       -0.44      3.06 o
  19   3   1       13.82       21.62      3.37 o
 -20   4   1        5.59       10.36      4.87 o
 -19   4   1        0.15        1.20      2.35 o
 -18   4   1        1.35        0.70      2.19 o
 -17   4   1        0.01       -0.94      2.00 o
 -16   4   1        0.14       -1.41      1.93 o
 -15   4   1        5.51        7.10      2.25 o
 -14   4   1       16.10       11.66      2.80 o
 -13   4   1       19.36       17.66      1.92 o
 -12   4   1       53.07       59.19      2.33 o
 -11   4   1       75.94       77.55      2.05 o
 -10   4   1       18.03       16.68      1.06 o
  -9   4   1       40.12       42.65      1.18 o
  -8   4   1        0.65       -0.16      0.50 o
  -7   4   1      277.81      311.10      2.74 o
  -6   4   1      334.54      376.53      3.33 o
  -5   4   1        5.26        7.74      0.63 o
  -4   4   1      345.88      431.05      3.56 o
  -3   4   1        0.49        1.55      0.40 o
  -2   4   1        2.59        3.20      0.41 o
  -1   4   1      154.33      127.30      1.39 o
   0   4   1       96.32      102.03      1.35 o
   1   4   1       90.98       89.34      1.29 o
   2   4   1        0.01       -0.47      0.71 o
   3   4   1       60.16       67.78      1.11 o
   4   4   1       18.50       22.06      1.05 o
   5   4   1       55.31       51.14      1.07 o
   6   4   1       44.53       57.58      1.21 o
   7   4   1       27.02       30.93      1.01 o
   8   4   1       96.74       94.30      1.71 o
   9   4   1      250.17      235.00      3.67 o
  10   4   1        3.57        1.91      1.36 o
  11   4   1       53.14       51.84      2.63 o
  12   4   1       56.36       50.74      5.26 o
  13   4   1        1.86        3.40      2.03 o
  14   4   1        1.52        1.77      1.88 o
  15   4   1       46.25       42.51      3.53 o
  16   4   1        0.10       -1.20      1.98 o
  17   4   1        9.23       11.29      2.84 o
  18   4   1       19.05       19.70      3.28 o
  19   4   1        0.56        0.73      2.56 o
 -19   5   1        1.22        2.65      2.63 o
 -18   5   1        3.91        2.37      2.50 o
 -17   5   1        0.14       -0.29      2.21 o
 -16   5   1        9.08        6.28      2.36 o
 -15   5   1       25.98       25.49      2.90 o
 -14   5   1        5.46       12.63      2.36 o
 -13   5   1        1.74        4.47      1.86 o
 -12   5   1       78.00       70.88      2.56 o
 -11   5   1       12.17        9.97      1.36 o
 -10   5   1       44.17       36.66      1.36 o
  -9   5   1       55.15       66.77      1.63 o
  -8   5   1        5.42        0.98      0.65 o
  -7   5   1        7.78        9.95      0.79 o
  -6   5   1       43.31       47.87      1.28 o
  -5   5   1      102.69      105.63      1.71 o
  -4   5   1      265.35      241.94      2.55 o
  -3   5   1       18.42       22.96      0.80 o
  -2   5   1       39.55       54.09      1.04 o
  -1   5   1       16.12       27.49      0.81 o
   0   5   1       17.24       15.79      0.65 o
   1   5   1        9.00        7.23      0.62 o
   2   5   1        9.20       11.84      0.60 o
   3   5   1     1227.71     1290.75      7.77 o
   4   5   1       92.78      118.07      1.63 o
   5   5   1        0.00        0.19      0.48 o
   6   5   1       77.83       79.64      1.45 o
   7   5   1       40.13       50.70      1.59 o
   8   5   1       42.67       42.04      1.89 o
   9   5   1      242.08      231.36      3.82 o
  10   5   1       18.31       23.01      1.97 o
  11   5   1       76.77       84.23      4.56 o
  12   5   1        0.13        1.06      1.98 o
  13   5   1        0.63        1.71      1.91 o
  14   5   1        9.54        4.91      2.28 o
  15   5   1       23.54       20.93      3.53 o
  16   5   1        0.69       -1.23      2.02 o
  17   5   1        1.74        0.87      2.27 o
  18   5   1        7.09       10.98      3.03 o
 -18   6   1        4.93        9.44      2.98 o
 -17   6   1        7.96       12.58      3.79 o
 -16   6   1        0.00        0.33      2.21 o
 -15   6   1        5.76        3.91      2.41 o
 -14   6   1       31.78       32.89      3.34 o
 -13   6   1       74.04       69.11      4.09 o
 -12   6   1        3.20        2.10      1.52 o
 -11   6   1        2.31        0.29      1.07 o
 -10   6   1       16.79       16.65      1.36 o
  -9   6   1        2.59        0.25      0.77 o
  -8   6   1       36.74       30.20      1.22 o
  -7   6   1       21.52       25.99      1.13 o
  -6   6   1       35.95       32.05      1.21 o
  -5   6   1        3.53        3.94      0.69 o
  -4   6   1       47.76       38.31      2.04 o
  -3   6   1      612.69      626.11      4.52 o
  -2   6   1      636.38      588.08      4.14 o
  -1   6   1       20.84       21.42      0.90 o
   0   6   1      122.06      117.90      1.52 o
   1   6   1      288.61      294.19      2.92 o
   2   6   1      118.15      118.85      1.96 o
   3   6   1       66.67       72.15      1.42 o
   4   6   1      218.71      214.34      2.36 o
   5   6   1        3.20        2.97      0.63 o
   6   6   1       16.61       11.31      0.82 o
   7   6   1      144.60      139.94      3.11 o
   8   6   1      180.83      166.81      3.34 o
   9   6   1       14.51       12.50      1.90 o
  10   6   1        0.03        1.10      1.48 o
  11   6   1       26.92       21.04      4.12 o
  12   6   1       12.10       10.81      1.97 o
  13   6   1        7.97        6.43      2.38 o
  14   6   1        5.34       10.11      2.85 o
  15   6   1        0.38       -1.97      2.06 o
  16   6   1        1.18       -1.75      3.77 o
  17   6   1        1.83        1.41      2.38 o
 -17   7   1        1.46       -0.62      2.63 o
 -16   7   1       11.98       17.41      3.24 o
 -15   7   1        9.87       10.83      4.08 o
 -14   7   1        3.64        7.16      2.57 o
 -13   7   1       20.66       20.09      3.76 o
 -12   7   1       13.16        9.73      2.53 o
 -11   7   1       72.79       71.34      2.95 o
 -10   7   1       17.56       17.21      1.47 o
  -9   7   1        2.47        2.11      1.03 o
  -8   7   1       30.21       32.76      1.36 o
  -7   7   1       36.35       30.71      1.65 o
  -6   7   1        3.31        2.54      0.80 o
  -5   7   1        0.48       -0.69      0.69 o
  -4   7   1      231.84      206.89      2.52 o
  -3   7   1      255.30      216.60      2.66 o
  -2   7   1       16.58       14.62      0.89 o
  -1   7   1     1027.71      962.50      6.94 o
   0   7   1      222.65      229.09      2.81 o
   1   7   1      197.54      185.60      2.46 o
   2   7   1       31.38       32.59      1.32 o
   3   7   1       24.89       24.64      1.66 o
   4   7   1       63.14       71.22      1.48 o
   5   7   1        0.03        0.48      0.65 o
   6   7   1        2.56        2.59      0.75 o
   7   7   1       21.37       19.76      1.58 o
   8   7   1        0.10       -1.38      1.38 o
   9   7   1       92.75       72.24      3.15 o
  10   7   1       13.43       13.17      1.98 o
  11   7   1       10.28       10.63      2.06 o
  12   7   1        0.04       -1.21      1.68 o
  13   7   1        1.63        3.44      3.74 o
  14   7   1        3.62        2.96      2.92 o
  15   7   1        4.27        1.78      2.42 o
  16   7   1        0.00       -0.34      2.53 o
 -16   8   1       17.54       27.30      4.50 o
 -15   8   1        0.05        1.42      2.59 o
 -14   8   1       42.35       47.55      6.07 o
 -13   8   1        4.11        3.24      2.47 o
 -12   8   1       11.25        9.50      2.66 o
 -11   8   1        0.72       -0.23      1.70 o
 -10   8   1        0.44       -0.67      1.24 o
  -9   8   1        9.45        9.61      1.30 o
  -8   8   1       13.39       12.09      1.29 o
  -7   8   1        7.99        9.65      1.15 o
  -6   8   1       64.30       64.81      1.76 o
  -5   8   1       13.81       11.80      1.04 o
  -4   8   1        0.83        0.39      0.73 o
  -3   8   1       28.94       30.78      1.25 o
  -2   8   1       20.46       18.73      0.97 o
  -1   8   1        7.16        7.78      0.80 o
   0   8   1        2.13        2.30      0.97 o
   1   8   1       30.91       32.32      1.43 o
   2   8   1        0.02       -0.62      0.80 o
   3   8   1       13.20       12.27      1.10 o
   4   8   1       11.09       12.63      1.12 o
   5   8   1       52.15       52.69      1.81 o
   6   8   1        2.50        1.73      1.11 o
   7   8   1       23.97       22.60      1.84 o
   8   8   1       14.09        9.93      1.86 o
   9   8   1        0.00       -0.25      1.54 o
  10   8   1        0.77        0.76      1.71 o
  11   8   1        0.00        0.25      2.02 o
  12   8   1        3.86        9.98      2.29 o
  13   8   1        1.20        1.84      2.51 o
  14   8   1        3.09        1.68      2.60 o
  15   8   1        2.89       -2.31      2.57 o
 -15   9   1        0.36        1.21      2.76 o
 -14   9   1        0.75        0.31      2.61 o
 -13   9   1        1.89        1.07      2.69 o
 -12   9   1        0.00       -0.21      2.30 o
 -11   9   1        0.00       -0.61      1.83 o
 -10   9   1        3.57        2.92      1.88 o
  -9   9   1        2.20        5.38      1.88 o
  -8   9   1       54.95       60.51      3.45 o
  -7   9   1        9.13        9.57      1.29 o
  -6   9   1        8.03        8.87      1.28 o
  -5   9   1        1.99        2.86      1.11 o
  -4   9   1        0.00        0.04      0.92 o
  -3   9   1        3.76        5.31      1.05 o
  -2   9   1       25.87       24.31      1.55 o
  -1   9   1        0.93        1.47      1.07 o
   0   9   1        4.72        4.54      0.97 o
   1   9   1        7.40        8.64      1.12 o
   2   9   1        0.09       -0.91      0.91 o
   3   9   1        8.08        8.10      1.45 o
   4   9   1       11.94       13.11      1.23 o
   5   9   1       13.96       16.70      1.34 o
   6   9   1       33.05       25.94      2.26 o
   7   9   1        7.97        4.28      2.24 o
   8   9   1        1.53        0.66      1.66 o
   9   9   1        0.53       -1.70      1.70 o
  10   9   1        0.38       -0.33      1.78 o
  11   9   1       21.88       26.26      2.85 o
  12   9   1        4.38        7.75      2.55 o
  13   9   1        5.20        8.76      3.03 o
  14   9   1        0.66        1.36      2.87 o
 -13  10   1        7.21        6.12      2.87 o
 -12  10   1        1.93        2.41      2.67 o
 -11  10   1        0.76        1.07      3.42 o
 -10  10   1        8.79        6.79      2.20 o
  -9  10   1       10.01        9.76      2.17 o
  -8  10   1        1.68       -0.38      1.80 o
  -7  10   1       12.65       14.36      1.85 o
  -6  10   1       14.58       15.81      1.77 o
  -5  10   1        8.02        4.81      1.54 o
  -4  10   1        5.13        4.00      1.53 o
  -3  10   1        1.91        1.22      1.34 o
  -2  10   1        8.83       11.42      1.64 o
  -1  10   1       24.35       22.55      1.72 o
   0  10   1        0.06       -0.50      1.29 o
   1  10   1       38.51       42.44      2.92 o
   2  10   1        0.50        1.33      1.30 o
   3  10   1       10.32       13.38      1.40 o
   4  10   1        4.12        4.55      1.20 o
   5  10   1       23.74       25.10      2.38 o
   6  10   1        0.48       -1.22      1.64 o
   7  10   1        1.61        0.54      1.82 o
   8  10   1        0.28       -1.81      1.81 o
   9  10   1        3.14        4.45      2.90 o
  10  10   1        4.26        3.66      2.19 o
  11  10   1       24.22       31.82      3.11 o
  12  10   1        8.31       10.35      2.61 o
 -10  11   1        0.59        0.06      2.15 o
  -9  11   1        3.36        3.24      2.18 o
  -8  11   1        0.36       -1.23      2.59 o
  -7  11   1        0.36       -0.48      2.69 o
  -6  11   1        0.05       -1.88      1.88 o
  -5  11   1        0.02       -1.52      1.52 o
  -4  11   1       12.51       10.52      1.90 o
  -3  11   1        5.62        7.66      1.85 o
  -2  11   1        7.38        6.74      1.66 o
  -1  11   1       41.73       37.91      2.53 o
   0  11   1        1.11        0.60      1.52 o
   1  11   1        7.97        7.73      1.70 o
   2  11   1        7.22        8.95      1.72 o
   3  11   1        1.26       -0.72      1.43 o
   4  11   1        4.87        5.14      2.80 o
   5  11   1        2.26        0.86      2.65 o
   6  11   1        0.70       -0.48      1.88 o
   7  11   1        0.34       -0.03      2.32 o
   8  11   1        0.48       -1.29      1.97 o
   9  11   1       14.04       12.77      2.65 o
  -6  12   1        2.06        1.88      3.06 o
  -5  12   1        0.60       -0.41      2.89 o
  -4  12   1        0.72        0.41      2.29 o
  -3  12   1        0.15       -1.93      1.93 o
  -2  12   1        0.52        0.27      1.99 o
  -1  12   1        1.08       -0.39      2.02 o
   0  12   1        0.58       -0.94      2.16 o
   1  12   1        1.40        0.07      1.67 o
   2  12   1        0.01       -0.83      1.91 o
   3  12   1       11.21        8.53      5.34 o
   4  12   1        0.53       -2.62      2.62 o
   5  12   1        5.59       -2.81      2.81 o
 -21   0   2        0.47        0.00      4.08 o
 -20   0   2        0.31       -2.95      3.65 o
 -19   0   2        1.79        0.06      1.95 o
 -18   0   2        7.61        4.99      2.12 o
 -17   0   2        6.97       12.17      4.05 o
 -16   0   2       48.96       54.74      5.36 o
 -15   0   2       18.60       23.31      4.11 o
 -14   0   2       49.96       45.89      4.63 o
 -13   0   2        0.00        2.74      2.86 o
 -12   0   2     1075.18     1034.22     20.39 o
 -11   0   2       15.62       10.98      2.46 o
 -10   0   2      457.54      559.03      8.83 o
  -9   0   2      831.52      890.40     11.90 o
  -8   0   2       68.93       81.03      2.79 o
  -7   0   2      629.28      486.13      7.06 o
  -6   0   2      939.38      963.19     14.42 o
  -5   0   2        6.01        1.99      0.87 o
  -4   0   2     3351.50     3338.38     33.96 o
  -3   0   2     1393.18     1283.45     13.72 o
  -2   0   2     7295.34     7307.41     76.93 o
  -1   0   2     9120.84     9338.67    137.75 o
   0   0   2     3487.23     3402.86     35.97 o
   1   0   2     1122.29     1288.12     13.55 o
   2   0   2    11021.09    10973.12    412.08 o
   3   0   2     2947.39     3116.37     45.28 o
   4   0   2      849.78      864.35     11.27 o
   5   0   2     8304.92     8821.88     96.47 o
   6   0   2      472.38      604.38     11.96 o
   7   0   2      237.24      258.01      7.09 o
   8   0   2        0.65       -1.52      1.52 o
   9   0   2      107.38      121.75      5.33 o
  10   0   2      212.14      224.69      7.91 o
  11   0   2      403.08      369.77     10.65 o
  12   0   2       36.78       28.54      3.74 o
  13   0   2        0.04       -0.64      2.77 o
  14   0   2       81.68       67.25      5.81 o
  15   0   2       11.14        9.59      3.62 o
  16   0   2        9.81       15.31      3.93 o
  17   0   2       21.78       34.02      5.26 o
  18   0   2       22.47       28.97      5.20 o
  19   0   2       20.02       25.99      4.47 o
 -21   1   2        3.52       -3.50      4.23 o
 -20   1   2        0.03       -0.03      4.23 o
 -19   1   2        1.54       -1.72      1.72 o
 -18   1   2        0.14       -1.50      1.50 o
 -17   1   2       24.96       16.14      2.10 o
 -16   1   2        8.44        7.93      1.79 o
 -15   1   2        1.38        1.91      1.46 o
 -14   1   2      655.18      608.04     18.91 o
 -13   1   2      817.78      751.16     10.29 o
 -12   1   2      519.99      491.91      8.30 o
 -11   1   2       30.48       22.67      1.38 o
 -10   1   2        6.57        9.25      1.04 o
  -9   1   2       13.23       10.80      0.96 o
  -8   1   2      581.24      644.59      5.52 o
  -7   1   2      696.71      792.68      6.25 o
  -6   1   2      147.88      209.16      2.35 o
  -5   1   2      358.57      375.53      3.26 o
  -4   1   2     4669.16     4732.93     43.68 o
  -2   1   2      726.93      713.23      5.00 o
  -1   1   2     2281.09     2534.98     34.92 o
   0   1   2     7133.29     7539.96     60.82 o
   1   1   2      251.27      238.82      2.27 o
   2   1   2       27.87       51.05      1.02 o
   3   1   2      231.16      244.65      3.82 o
   4   1   2      212.36      178.13      2.58 o
   5   1   2     1317.39     1511.70     15.57 o
   6   1   2      600.03      650.51     10.69 o
   7   1   2      946.31     1048.02     10.04 o
   8   1   2       71.32       58.77      2.71 o
   9   1   2      490.42      476.46      8.06 o
  10   1   2      126.38      115.51      4.15 o
  11   1   2      298.53      317.48      6.98 o
  12   1   2       45.64       47.82      3.28 o
  13   1   2       40.08       40.56      3.26 o
  14   1   2       11.83       10.63      2.43 o
  15   1   2       41.79       42.26      3.59 o
  16   1   2        1.38        2.95      1.77 o
  17   1   2        6.43       14.01      5.37 o
  18   1   2        1.40        1.33      2.32 o
  19   1   2        2.40        4.28      4.64 o
 -21   2   2        0.48       -0.91      4.35 o
 -20   2   2        0.22        0.00      4.32 o
 -19   2   2        0.01       -0.92      1.95 o
 -18   2   2       11.22       13.20      2.54 o
 -17   2   2       11.39        9.65      1.94 o
 -16   2   2       47.35       46.76      3.55 o
 -15   2   2        8.35       10.91      1.78 o
 -14   2   2       37.76       40.35      2.38 o
 -13   2   2       12.68       11.96      1.62 o
 -12   2   2       18.99       18.11      1.52 o
 -11   2   2        1.50        1.43      0.94 o
 -10   2   2       53.05       60.70      1.91 o
  -9   2   2      615.46      661.70      6.53 o
  -8   2   2      301.08      355.08      4.10 o
  -7   2   2      145.59      131.17      2.18 o
  -6   2   2     1362.29     1604.42     13.29 o
  -5   2   2     1591.15     1503.80     11.40 o
  -4   2   2      976.30     1038.35      6.54 o
  -3   2   2     1101.64     1178.41      6.13 o
  -2   2   2     2893.44     3015.18     19.47 o
  -1   2   2     1353.61     1494.34     19.76 o
   0   2   2      396.65      407.24      3.38 o
   1   2   2      208.40      216.38      2.05 o
   2   2   2      122.98      113.51      1.41 o
   3   2   2       50.46       48.43      0.88 o
   4   2   2       41.62       41.92      0.92 o
   5   2   2      611.44      725.59      5.53 o
   6   2   2      408.84      400.26      4.28 o
   7   2   2      551.52      566.52      6.69 o
   8   2   2       15.84       12.75      1.08 o
   9   2   2       70.44       77.70      2.19 o
  10   2   2      337.24      315.82      5.33 o
  11   2   2       11.52        6.70      1.57 o
  12   2   2      182.98      173.98      4.27 o
  13   2   2       18.76       17.79      2.00 o
  14   2   2       20.76       13.54      1.98 o
  15   2   2       43.88       46.76      3.51 o
  16   2   2        7.68       13.39      6.19 o
  17   2   2        0.21        2.38      2.59 o
  18   2   2        4.21        3.02      2.49 o
  19   2   2       15.45       21.68      6.97 o
 -21   3   2        0.52        2.77      4.59 o
 -20   3   2        1.68        1.40      4.59 o
 -19   3   2        1.37        2.04      2.24 o
 -18   3   2        4.41        4.04      2.22 o
 -17   3   2        0.17       -0.26      1.84 o
 -16   3   2        6.39        7.34      2.20 o
 -15   3   2       43.11       33.91      2.96 o
 -14   3   2       37.57       41.72      2.38 o
 -13   3   2        5.68        5.24      1.33 o
 -12   3   2      210.58      185.59      3.51 o
 -11   3   2      323.69      308.27      4.37 o
 -10   3   2       32.22       30.31      1.45 o
  -9   3   2        5.70       10.96      1.12 o
  -8   3   2        4.09        1.40      0.65 o
  -7   3   2        3.04        4.88      0.53 o
  -6   3   2       19.72       23.05      0.79 o
  -5   3   2      405.47      441.84      4.35 o
  -4   3   2     1455.21     1587.93     10.63 o
  -3   3   2     1764.21     1876.46     10.16 o
  -2   3   2     1490.42     1651.63     10.95 o
  -1   3   2       37.46       31.62      0.63 o
   0   3   2       61.45       68.23      1.07 o
   1   3   2       38.09       58.38      1.00 o
   2   3   2      142.82      218.58      2.04 o
   3   3   2       44.48       52.43      0.98 o
   4   3   2      243.64      283.70      3.76 o
   5   3   2       20.95       22.03      0.85 o
   6   3   2        0.01        0.48      0.56 o
   7   3   2      319.48      316.77      3.39 o
   8   3   2      154.26      153.35      2.37 o
   9   3   2      174.17      158.90      2.90 o
  10   3   2        5.15        1.77      1.14 o
  11   3   2       48.94       44.96      3.06 o
  12   3   2       66.44       45.45      3.14 o
  13   3   2        0.97       -1.07      1.63 o
  14   3   2        0.00       -0.35      1.84 o
  15   3   2        8.24        7.19      2.41 o
  16   3   2        0.78       -1.09      2.13 o
  17   3   2        1.65        1.88      2.31 o
  18   3   2        0.11       -0.77      2.22 o
  19   3   2        0.77        1.46      2.53 o
 -20   4   2       20.35       21.97      5.87 o
 -19   4   2        0.89        3.67      2.34 o
 -18   4   2        8.84        5.94      2.32 o
 -17   4   2       32.38       29.55      3.77 o
 -16   4   2       10.84       13.42      2.51 o
 -15   4   2        1.19       -1.36      1.49 o
 -14   4   2       49.98       50.73      3.81 o
 -13   4   2       46.43       55.90      2.36 o
 -12   4   2      158.77      143.34      2.66 o
 -11   4   2        2.43        4.63      0.92 o
 -10   4   2        0.29       -0.48      0.67 o
  -9   4   2       19.05       24.89      1.01 o
  -8   4   2       21.53       23.31      0.90 o
  -7   4   2        2.51        6.94      0.62 o
  -6   4   2       12.63       11.22      0.76 o
  -5   4   2      254.23      296.06      2.89 o
  -4   4   2      136.99      140.41      1.79 o
  -3   4   2     1069.52     1251.39     12.39 o
  -2   4   2      964.70     1074.60      6.86 o
  -1   4   2        3.64        7.06      0.51 o
   0   4   2      706.06      811.18      6.09 o
   1   4   2      805.21      927.91      9.61 o
   2   4   2      107.72       99.62      1.86 o
   3   4   2     1689.94     1880.54     11.34 o
   4   4   2       20.44       16.31      0.74 o
   5   4   2      197.63      246.24      2.47 o
   6   4   2        1.38        1.70      0.66 o
   7   4   2        1.36        0.00      0.74 o
   8   4   2       49.71       46.19      1.83 o
   9   4   2      496.67      495.95     10.85 o
  10   4   2       73.84       70.42      2.81 o
  11   4   2       38.17       43.54      2.46 o
  12   4   2        1.29        0.41      1.80 o
  13   4   2        0.49       -1.07      1.94 o
  14   4   2       21.09       19.26      2.92 o
  15   4   2        0.25       -1.15      2.12 o
  16   4   2       15.89       22.13      3.16 o
  17   4   2        0.91        1.67      2.47 o
  18   4   2        2.00        1.29      2.53 o
 -20   5   2        2.04        4.81      5.02 o
 -19   5   2        6.46        5.61      2.57 o
 -18   5   2        5.19        9.62      4.28 o
 -17   5   2        0.24       -2.02      2.63 o
 -16   5   2       32.22       31.24      4.38 o
 -15   5   2       12.28       12.93      2.50 o
 -14   5   2       23.65       22.72      1.89 o
 -13   5   2        0.55        0.52      1.20 o
 -12   5   2       93.08       80.55      2.61 o
 -11   5   2       23.97       26.35      1.65 o
 -10   5   2        6.45        2.17      0.85 o
  -9   5   2        0.79       -0.61      0.68 o
  -8   5   2      104.43       99.80      2.30 o
  -7   5   2       26.28       28.05      1.09 o
  -6   5   2       51.31       59.27      1.66 o
  -5   5   2      166.67      190.54      2.32 o
  -4   5   2     1305.48     1319.64     13.44 o
  -3   5   2      264.53      251.81      2.47 o
  -2   5   2      227.50      228.45      2.10 o
  -1   5   2        8.68       11.35      0.56 o
   0   5   2        0.99        0.12      0.47 o
   1   5   2       55.75       49.00      1.25 o
   2   5   2      270.57      270.12      3.29 o
   3   5   2       25.44       32.56      1.09 o
   4   5   2       68.57       64.41      1.40 o
   5   5   2      237.20      189.72      2.34 o
   6   5   2       51.31       36.79      1.28 o
   7   5   2      613.69      653.56     14.39 o
   8   5   2      120.45      147.46      6.84 o
   9   5   2       32.34       37.84      2.35 o
  10   5   2       83.62       90.37      3.33 o
  11   5   2        0.33        0.81      1.47 o
  12   5   2       19.30       16.17      1.99 o
  13   5   2        2.62        0.26      2.62 o
  14   5   2       13.57       16.45      2.83 o
  15   5   2        1.85        2.06      2.42 o
  16   5   2        8.76       11.47      5.67 o
  17   5   2        5.34        3.92      2.58 o
  18   5   2        1.14        0.49      2.74 o
 -19   6   2        0.25       -1.69      2.41 o
 -18   6   2        4.84        5.93      2.76 o
 -17   6   2       10.30        5.79      2.64 o
 -16   6   2        1.83        2.28      2.32 o
 -15   6   2        0.28       -2.01      2.01 o
 -14   6   2       56.20       63.10      7.87 o
 -13   6   2        8.14       13.71      1.70 o
 -12   6   2      129.68      127.74      3.29 o
 -11   6   2        3.84        4.25      1.25 o
 -10   6   2       33.75       42.04      1.52 o
  -9   6   2       32.93       28.03      1.26 o
  -8   6   2        0.81       -0.53      0.70 o
  -7   6   2       16.04       12.67      1.65 o
  -6   6   2       30.86       43.90      1.91 o
  -5   6   2       36.52       42.76      1.59 o
  -4   6   2      258.28      255.80      2.96 o
  -3   6   2        9.66       26.10      1.12 o
  -2   6   2        6.46        6.11      0.62 o
  -1   6   2       61.84       49.99      1.08 o
   0   6   2       27.85       22.03      0.95 o
   1   6   2       43.62       50.32      1.38 o
   2   6   2      101.66       95.53      1.81 o
   3   6   2      189.50      181.98      2.46 o
   4   6   2        3.84        4.25      0.73 o
   5   6   2        4.60        2.83      0.72 o
   6   6   2        0.76       -0.01      0.73 o
   7   6   2        0.43        0.18      1.22 o
   8   6   2       38.10       29.88      3.11 o
   9   6   2      114.83      100.55      3.52 o
  10   6   2        0.32        1.25      1.51 o
  11   6   2       13.15        7.69      1.83 o
  12   6   2        9.06        2.13      1.83 o
  13   6   2        0.09       -2.03      2.03 o
  14   6   2        0.38       -0.04      2.42 o
  15   6   2        0.96        4.06      2.53 o
  16   6   2        0.20        1.11      2.63 o
  17   6   2        4.65        6.88      2.98 o
 -18   7   2        2.80        9.61      3.13 o
 -17   7   2        6.41        5.71      2.83 o
 -16   7   2        0.15       -0.26      2.43 o
 -15   7   2       28.58       38.40      3.79 o
 -14   7   2        0.86       -1.29      2.12 o
 -13   7   2        0.12       -1.03      1.62 o
 -12   7   2        0.39       -0.05      1.30 o
 -11   7   2        9.30       12.29      1.53 o
 -10   7   2        1.30        3.11      1.12 o
  -9   7   2       76.26       76.84      1.95 o
  -8   7   2        1.67        2.50      0.88 o
  -7   7   2       24.43       23.38      1.22 o
  -6   7   2       17.13       14.96      1.08 o
  -5   7   2      249.72      250.03      3.04 o
  -4   7   2      273.50      257.98      4.42 o
  -3   7   2       11.10        9.11      0.82 o
  -2   7   2       18.06       15.46      0.95 o
  -1   7   2      102.01      104.36      1.62 o
   0   7   2       22.67       24.03      1.15 o
   1   7   2      127.46      120.26      2.53 o
   2   7   2        6.16       11.71      0.99 o
   3   7   2       80.09       71.26      1.78 o
   4   7   2       42.58       37.07      1.41 o
   5   7   2      110.84      109.45      2.14 o
   6   7   2       70.63       67.65      2.13 o
   7   7   2       21.54       24.23      2.86 o
   8   7   2       14.22       11.43      1.84 o
   9   7   2        5.06        3.31      1.67 o
  10   7   2        7.73        5.88      1.83 o
  11   7   2       12.03       16.87      2.30 o
  12   7   2       17.47       18.18      2.33 o
  13   7   2        4.53        5.49      2.61 o
  14   7   2        0.09       -0.86      2.31 o
  15   7   2        0.09       -1.18      2.28 o
  16   7   2        0.71       -2.32      2.32 o
 -16   8   2        7.07        4.53      3.00 o
 -15   8   2        6.63        6.43      2.72 o
 -14   8   2        2.76        0.65      2.50 o
 -13   8   2        5.93        5.67      2.72 o
 -12   8   2        4.31        3.11      1.81 o
 -11   8   2        4.18        5.05      1.47 o
 -10   8   2        0.36        1.40      1.15 o
  -9   8   2        4.86        3.57      1.00 o
  -8   8   2       20.24       26.66      1.38 o
  -7   8   2        2.35        1.40      0.87 o
  -6   8   2        1.71        1.59      0.87 o
  -5   8   2        3.19        1.62      0.81 o
  -4   8   2        1.13       -0.07      0.80 o
  -3   8   2        4.32        1.74      0.87 o
  -2   8   2        8.12        5.67      0.79 o
  -1   8   2      258.95      240.51      3.90 o
   0   8   2      218.64      212.55      3.02 o
   1   8   2        0.95        0.78      0.85 o
   2   8   2        1.36        2.18      0.90 o
   3   8   2       42.33       43.75      1.64 o
   4   8   2        8.38        8.29      1.05 o
   5   8   2       54.33       51.86      2.18 o
   6   8   2       19.93       22.82      2.59 o
   7   8   2       28.49       22.34      2.23 o
   8   8   2        2.70        5.52      1.77 o
   9   8   2        6.22        9.99      2.04 o
  10   8   2       11.90       10.95      2.25 o
  11   8   2        2.46        2.82      2.02 o
  12   8   2        2.98        4.52      2.22 o
  13   8   2        0.55        3.76      2.85 o
  14   8   2        9.20       11.67      3.16 o
  15   8   2        0.10       -1.51      5.80 o
 -15   9   2        0.09        1.93      2.91 o
 -14   9   2        3.55        1.09      5.90 o
 -13   9   2       12.79       19.02      3.31 o
 -12   9   2        0.11       -2.23      2.23 o
 -11   9   2        7.96        6.92      3.03 o
 -10   9   2        0.01       -1.40      1.50 o
  -9   9   2        0.05       -1.47      1.55 o
  -8   9   2       11.76       11.13      1.38 o
  -7   9   2       19.86       20.08      1.53 o
  -6   9   2        4.44        3.03      1.16 o
  -5   9   2        3.64        3.57      1.13 o
  -4   9   2       12.19       12.47      1.28 o
  -3   9   2       25.31       25.56      1.69 o
  -2   9   2        9.33        8.25      1.06 o
  -1   9   2        3.36        2.55      0.98 o
   0   9   2       33.23       31.86      1.55 o
   1   9   2        0.98       -0.21      0.97 o
   2   9   2        0.16        0.57      0.97 o
   3   9   2        1.42        0.10      0.96 o
   4   9   2        9.14        6.73      1.17 o
   5   9   2        1.09        0.29      1.33 o
   6   9   2        1.00       -0.46      1.40 o
   7   9   2        0.23        0.35      1.66 o
   8   9   2        0.78        0.21      1.72 o
   9   9   2        1.51        3.89      2.02 o
  10   9   2       31.61       36.70      3.09 o
  11   9   2       11.19        9.65      2.39 o
  12   9   2       88.53       94.29      4.44 o
  13   9   2       13.94       16.81      3.55 o
 -13  10   2        0.74       -3.94      4.55 o
 -12  10   2        5.50        5.55      2.77 o
 -11  10   2        2.43        2.92      2.50 o
 -10  10   2        0.07       -0.07      2.18 o
  -9  10   2        5.16        2.64      1.90 o
  -8  10   2        0.26       -0.95      1.45 o
  -7  10   2        0.85       -0.31      1.22 o
  -6  10   2        6.19        6.08      2.28 o
  -5  10   2       14.32       14.31      1.83 o
  -4  10   2        2.90        1.63      1.49 o
  -3  10   2        2.00        0.83      1.48 o
  -2  10   2       11.89       15.86      1.59 o
  -1  10   2       16.51       20.97      1.82 o
   0  10   2       14.68       16.11      1.73 o
   1  10   2        9.39        8.42      1.54 o
   2  10   2        2.54        0.98      1.12 o
   3  10   2        9.96       10.18      1.36 o
   4  10   2        3.90        2.24      1.58 o
   5  10   2        0.53       -0.39      1.47 o
   6  10   2        5.06        1.33      1.85 o
   7  10   2        3.48        2.93      2.03 o
   8  10   2        0.12       -1.95      1.95 o
   9  10   2        0.14       -0.55      1.99 o
  10  10   2        3.06        2.76      2.21 o
  11  10   2        0.00        0.61      2.27 o
 -10  11   2        1.53       -2.46      4.32 o
  -9  11   2        0.79       -1.66      2.63 o
  -8  11   2        4.54       -1.25      2.50 o
  -7  11   2        0.32       -1.06      2.07 o
  -6  11   2        0.46       -0.60      1.61 o
  -5  11   2        2.59        2.93      1.68 o
  -4  11   2        2.71        3.94      1.76 o
  -3  11   2        5.18        5.27      1.80 o
  -2  11   2        0.02       -1.81      1.81 o
  -1  11   2       11.61       14.55      2.13 o
   0  11   2        1.20        0.21      1.52 o
   1  11   2        9.10       11.58      2.19 o
   2  11   2        5.91        4.94      1.62 o
   3  11   2        0.32       -0.71      1.97 o
   4  11   2        7.13        7.89      2.40 o
   5  11   2        8.07        9.20      2.15 o
   6  11   2        9.61       10.90      4.65 o
   7  11   2        0.01        0.60      2.07 o
   8  11   2        5.87        5.21      2.25 o
  -6  12   2        2.86        2.77      2.41 o
  -5  12   2        3.98        1.03      2.55 o
  -4  12   2        0.10        1.96      2.05 o
  -3  12   2        4.62        5.77      2.19 o
  -2  12   2        7.51        6.79      2.31 o
  -1  12   2        0.27       -1.83      1.83 o
   0  12   2        3.00        1.23      1.86 o
   1  12   2        5.37        0.61      2.31 o
   2  12   2        0.21        0.81      2.44 o
   3  12   2        1.47       -1.12      2.50 o
   4  12   2        0.19        0.04      2.75 o
 -22   1   3        0.47        1.43      4.66 o
 -21   1   3        0.01        2.13      4.50 o
 -20   1   3        0.20       -0.72      3.00 o
 -19   1   3        0.74       -1.49      2.58 o
 -18   1   3        5.25        5.99      1.86 o
 -17   1   3        2.37        2.98      1.66 o
 -16   1   3        0.28        1.40      1.42 o
 -15   1   3       33.77       28.11      2.19 o
 -14   1   3        9.40       10.28      1.65 o
 -13   1   3      415.87      384.51      8.73 o
 -12   1   3       50.43       50.31      1.96 o
 -11   1   3      174.10      162.72      2.98 o
 -10   1   3        0.57        0.01      0.68 o
  -9   1   3        0.02       -0.62      0.62 o
  -8   1   3       45.00       53.43      1.37 o
  -7   1   3       67.31       69.31      1.51 o
  -6   1   3      208.72      202.27      2.50 o
  -5   1   3     3410.84     3558.05     25.77 o
  -4   1   3      997.90      993.59      9.50 o
  -3   1   3      416.74      528.05      7.30 o
  -2   1   3     1717.69     1643.83     19.05 o
  -1   1   3      946.71     1051.07      9.21 o
   0   1   3      185.00      204.89      2.12 o
   1   1   3     1290.77     1355.74      9.93 o
   2   1   3      461.83      468.00      4.10 o
   3   1   3      380.13      394.83      5.66 o
   4   1   3      223.14      203.21      2.85 o
   5   1   3      178.37      174.92      2.83 o
   6   1   3       75.56       93.60      2.18 o
   7   1   3      181.84      201.19      3.33 o
   8   1   3        0.81       -0.02      0.90 o
   9   1   3        0.78        1.91      1.56 o
  10   1   3        0.04       -1.05      1.56 o
  11   1   3       87.50       82.04      4.01 o
  12   1   3       61.99       50.87      3.47 o
  13   1   3        5.76        3.46      2.14 o
  14   1   3        7.67        4.43      2.26 o
  15   1   3        5.03        6.88      2.43 o
  16   1   3       13.95       18.09      2.97 o
  17   1   3        0.41        2.33      2.29 o
  18   1   3        2.02        4.31      2.52 o
  19   1   3        0.25       -1.48      2.46 o
 -21   2   3        2.96        2.50      4.56 o
 -20   2   3        6.52        8.95      4.72 o
 -19   2   3        0.34       -2.50      3.80 o
 -18   2   3        0.02        1.16      1.94 o
 -17   2   3       50.32       54.73      2.94 o
 -16   2   3        4.30        3.72      1.65 o
 -15   2   3       52.19       51.72      2.73 o
 -14   2   3      116.79      115.57      4.24 o
 -13   2   3      146.79      115.67      4.08 o
 -12   2   3       74.74       66.80      2.21 o
 -11   2   3        6.30        7.66      1.01 o
 -10   2   3      456.17      436.72      5.03 o
  -9   2   3      361.58      336.47      4.11 o
  -8   2   3       67.35       69.45      1.72 o
  -7   2   3      283.30      270.04      3.00 o
  -6   2   3     1081.89     1250.31     12.89 o
  -5   2   3     2562.53     3042.62     17.87 o
  -4   2   3     3953.30     4398.14     23.15 o
  -3   2   3     5020.72     5358.88     35.21 o
  -2   2   3       54.71       55.48      1.31 o
  -1   2   3      176.43      165.62      2.97 o
   0   2   3      108.97      131.26      2.68 o
   1   2   3       26.17       23.62      0.88 o
   2   2   3      192.24      211.80      2.22 o
   3   2   3       66.32       93.67      1.62 o
   4   2   3      668.69      734.23      5.07 o
   5   2   3      604.35      619.37      4.54 o
   6   2   3      508.38      549.60      6.57 o
   7   2   3        4.35        3.39      0.82 o
   8   2   3     1461.03     1463.28     29.19 o
   9   2   3      542.18      495.50      7.78 o
  10   2   3       63.88       54.99      3.26 o
  11   2   3      461.28      435.70      6.80 o
  12   2   3       30.08       28.25      2.21 o
  13   2   3       51.89       42.98      2.60 o
  14   2   3       47.49       44.19      3.44 o
  15   2   3       19.28       22.95      2.97 o
  16   2   3        0.00       -0.68      2.19 o
  17   2   3        0.03       -1.33      2.27 o
  18   2   3        2.79        1.75      4.47 o
  19   2   3        1.99        0.14      2.50 o
 -21   3   3        8.05        7.49      5.02 o
 -20   3   3        2.61        0.18      4.56 o
 -19   3   3        8.94        6.60      4.69 o
 -18   3   3        1.14        2.21      2.01 o
 -17   3   3       24.15       23.02      2.83 o
 -16   3   3       11.46       12.11      2.22 o
 -15   3   3        2.03        0.81      1.45 o
 -14   3   3        2.02        4.11      1.27 o
 -13   3   3      195.32      167.93      4.86 o
 -12   3   3        1.83        2.60      1.10 o
 -11   3   3       14.87       26.01      1.49 o
 -10   3   3       93.89       90.15      2.23 o
  -9   3   3       28.80       33.19      1.28 o
  -8   3   3       86.53       82.49      1.74 o
  -7   3   3       34.35       31.80      1.20 o
  -6   3   3      879.68      895.62      6.21 o
  -5   3   3     2607.15     2800.56     16.32 o
  -4   3   3      985.70      971.53      5.44 o
  -3   3   3      147.80      122.38      1.32 o
  -2   3   3      403.94      501.42      7.17 o
  -1   3   3      164.94      164.41      2.56 o
   0   3   3      720.49      727.72     10.27 o
   1   3   3      824.48      864.38      5.62 o
   2   3   3      935.93      975.72      7.59 o
   3   3   3      420.74      412.40      3.69 o
   4   3   3        0.23       -0.10      0.43 o
   5   3   3      120.44      159.20      1.92 o
   6   3   3      251.93      281.06      3.03 o
   7   3   3      580.89      625.62      5.40 o
   8   3   3       53.50       53.57      1.93 o
   9   3   3       13.17       11.21      1.47 o
  10   3   3       28.45       25.59      1.98 o
  11   3   3      117.04      109.82      6.39 o
  12   3   3       19.05       14.00      2.39 o
  13   3   3       21.61       14.61      3.26 o
  14   3   3        1.45        1.10      2.25 o
  15   3   3       29.53       38.63      4.75 o
  16   3   3        1.59        3.87      2.44 o
  17   3   3        0.01       -1.14      2.30 o
  18   3   3       23.63       30.25      7.68 o
 -21   4   3        3.93        3.32      4.99 o
 -20   4   3        0.03        7.24      4.90 o
 -19   4   3        0.75        0.20      2.18 o
 -18   4   3        5.42        1.47      2.10 o
 -17   4   3       35.25       41.48      3.41 o
 -16   4   3        5.18        5.94      2.05 o
 -15   4   3        1.76        1.92      1.36 o
 -14   4   3       16.55       15.46      1.65 o
 -13   4   3       72.08       52.49      1.87 o
 -12   4   3        5.08        6.39      1.03 o
 -11   4   3       79.01       77.96      1.79 o
 -10   4   3      121.16      115.70      1.99 o
  -9   4   3       71.86       75.01      1.61 o
  -8   4   3       28.58       35.82      1.35 o
  -7   4   3       53.67       38.54      1.18 o
  -6   4   3      454.48      519.57      3.86 o
  -5   4   3      572.92      657.26      7.73 o
  -4   4   3     2478.12     2645.05     25.26 o
  -3   4   3      455.51      440.47      4.97 o
  -2   4   3        0.02       -0.36      0.36 o
  -1   4   3      286.05      307.30      3.80 o
   0   4   3     3170.16     3464.70     22.88 o
   1   4   3      102.72      115.83      1.63 o
   2   4   3      223.35      269.72      2.58 o
   3   4   3      113.29      123.42      1.65 o
   4   4   3      112.05       97.22      1.45 o
   5   4   3        0.26       -0.38      0.54 o
   6   4   3       31.23       31.32      1.47 o
   7   4   3        3.09        3.33      0.89 o
   8   4   3     1271.72     1246.52     12.93 o
   9   4   3        2.54        3.28      1.47 o
  10   4   3       97.50       91.26      3.18 o
  11   4   3       30.12       31.93      2.28 o
  12   4   3       17.69       17.83      2.59 o
  13   4   3        5.76        7.29      2.26 o
  14   4   3       17.50       19.87      3.27 o
  15   4   3        1.06        1.60      2.42 o
  16   4   3        0.93        3.68      2.75 o
  17   4   3        3.00        4.10      2.54 o
  18   4   3        0.94        2.33      2.71 o
 -20   5   3        0.42        4.20      4.87 o
 -19   5   3       23.34       21.56      3.15 o
 -18   5   3        0.18        1.61      2.25 o
 -17   5   3       39.67       48.65      3.79 o
 -16   5   3       18.26       18.32      4.02 o
 -15   5   3        1.84        2.81      1.69 o
 -14   5   3        8.94        8.89      1.56 o
 -13   5   3        7.31        6.12      1.36 o
 -12   5   3        6.95        6.44      1.20 o
 -11   5   3       24.52       33.05      1.51 o
 -10   5   3       34.34       37.71      1.54 o
  -9   5   3       36.52       31.31      1.35 o
  -8   5   3        2.70        3.06      0.75 o
  -7   5   3      456.43      457.89      7.34 o
  -6   5   3      289.34      307.01      4.03 o
  -5   5   3      143.83      161.43      2.18 o
  -4   5   3      128.40      111.81      1.66 o
  -3   5   3      545.08      557.32      5.45 o
  -2   5   3       65.54       67.45      1.16 o
  -1   5   3       74.18       66.86      0.95 o
   0   5   3      138.83      177.83      3.19 o
   1   5   3       67.51       70.60      1.45 o
   2   5   3       67.25       93.91      1.63 o
   3   5   3       11.88       10.81      0.74 o
   4   5   3       78.27       95.63      1.63 o
   5   5   3        3.67        6.73      0.69 o
   6   5   3       77.15       64.09      1.79 o
   7   5   3       46.33       44.67      2.52 o
   8   5   3      588.70      555.48     13.45 o
   9   5   3        1.15        0.29      1.36 o
  10   5   3        0.38        2.10      1.53 o
  11   5   3       16.50       21.19      2.09 o
  12   5   3       29.80       36.55      2.52 o
  13   5   3        0.01       -1.41      2.01 o
  14   5   3        3.41        8.83      2.63 o
  15   5   3       19.54       17.89      5.77 o
  16   5   3       18.07       20.50      3.39 o
  17   5   3        5.10        3.56      2.63 o
 -19   6   3        1.01       -0.86      2.50 o
 -18   6   3        0.11       -0.89      2.35 o
 -17   6   3        2.27        2.56      2.47 o
 -16   6   3       13.65       12.80      2.80 o
 -15   6   3       42.50       42.49      2.89 o
 -14   6   3        2.75        1.49      1.41 o
 -13   6   3        0.18       -0.37      1.23 o
 -12   6   3        2.42        3.07      1.31 o
 -11   6   3        4.75        4.19      1.01 o
 -10   6   3      141.00      133.68      3.02 o
  -9   6   3       48.25       35.06      1.38 o
  -8   6   3        2.67        2.31      0.85 o
  -7   6   3      229.32      203.73      2.82 o
  -6   6   3      387.88      355.68      4.84 o
  -5   6   3      120.25      121.17      2.12 o
  -4   6   3      418.73      419.33      7.17 o
  -3   6   3      167.22      148.50      2.36 o
  -2   6   3        7.34        5.05      0.61 o
  -1   6   3       38.47       36.27      1.17 o
   0   6   3      125.00      150.38      2.41 o
   1   6   3        7.18       13.01      0.89 o
   2   6   3       41.44       39.07      1.32 o
   3   6   3       57.16       49.45      1.51 o
   4   6   3        2.47        0.93      0.68 o
   5   6   3      150.21      133.16      2.68 o
   6   6   3      651.63      589.15      6.94 o
   7   6   3       33.77       30.49      3.55 o
   8   6   3      129.94      146.18      4.59 o
   9   6   3        1.36        0.58      1.49 o
  10   6   3       13.20        9.33      1.83 o
  11   6   3        5.85        4.80      1.78 o
  12   6   3       18.32       19.32      2.31 o
  13   6   3        0.46        0.33      2.68 o
  14   6   3        2.07        3.91      2.48 o
  15   6   3        0.01       -1.96      2.32 o
  16   6   3        1.11       -0.25      2.50 o
 -18   7   3        0.16        0.37      2.71 o
 -17   7   3       27.36       31.95      3.72 o
 -16   7   3       12.25       11.26      3.58 o
 -15   7   3        1.56        3.10      1.97 o
 -14   7   3        5.09       10.36      2.08 o
 -13   7   3       81.53       85.40      3.02 o
 -12   7   3        0.61        0.43      1.27 o
 -11   7   3        0.26       -1.75      1.80 o
 -10   7   3        9.21        8.92      1.16 o
  -9   7   3        1.07        0.38      0.86 o
  -8   7   3       33.25       33.00      1.41 o
  -7   7   3       35.01       30.58      1.52 o
  -6   7   3      139.97      146.77      2.43 o
  -5   7   3      158.80      148.94      2.84 o
  -4   7   3       14.20       14.92      1.19 o
  -3   7   3      299.24      325.89      4.97 o
  -2   7   3        3.81        6.40      0.94 o
  -1   7   3      175.60      151.45      2.45 o
   0   7   3       19.67       18.49      1.13 o
   1   7   3        3.88        2.38      0.79 o
   2   7   3        6.50       10.22      0.96 o
   3   7   3       20.68       18.34      1.11 o
   4   7   3       50.57       38.65      1.45 o
   5   7   3        5.85        2.71      1.22 o
   6   7   3        0.07        0.47      1.24 o
   7   7   3        0.53        1.57      1.49 o
   8   7   3       49.61       37.54      2.54 o
   9   7   3       11.41       13.20      1.99 o
  10   7   3       33.51       32.66      2.61 o
  11   7   3        0.57       -0.39      2.27 o
  12   7   3        0.20       -0.75      1.77 o
  13   7   3        0.71        2.08      2.11 o
  14   7   3        0.30        3.64      2.59 o
  15   7   3        0.01       -0.49      2.54 o
 -17   8   3        2.72        2.73      2.67 o
 -16   8   3        0.15        0.16      2.48 o
 -15   8   3        1.16        0.79      3.07 o
 -14   8   3       10.31       14.69      2.36 o
 -13   8   3        0.00        0.66      1.74 o
 -12   8   3       12.86       11.84      1.72 o
 -11   8   3       19.91       27.85      2.02 o
 -10   8   3        0.85       -0.81      1.00 o
  -9   8   3        0.00       -0.89      0.89 o
  -8   8   3       35.50       32.40      1.51 o
  -7   8   3        0.17       -0.84      0.88 o
  -6   8   3       33.76       31.46      1.41 o
  -5   8   3       14.28       11.11      1.07 o
  -4   8   3       56.08       54.18      1.77 o
  -3   8   3       97.66       96.60      2.38 o
  -2   8   3       22.44       24.07      1.29 o
  -1   8   3       26.98       26.99      1.40 o
   0   8   3       13.28       14.48      1.16 o
   1   8   3        0.01       -0.09      0.85 o
   2   8   3        0.13       -0.52      0.87 o
   3   8   3       45.05       41.59      1.77 o
   4   8   3        0.86        1.81      1.10 o
   5   8   3        0.32        0.20      1.29 o
   6   8   3      109.98      102.68      3.20 o
   7   8   3        0.29        0.71      1.55 o
   8   8   3        6.07        5.41      1.83 o
   9   8   3       25.91       33.75      2.75 o
  10   8   3        0.17        1.91      1.87 o
  11   8   3        3.08        1.06      1.91 o
  12   8   3        1.98        2.93      2.13 o
  13   8   3        0.44        0.82      2.78 o
  14   8   3        0.01       -2.38      2.38 o
 -15   9   3        0.70       -1.06      2.49 o
 -14   9   3        0.02        0.06      2.46 o
 -13   9   3        7.87        5.94      2.14 o
 -12   9   3       26.49       32.93      2.61 o
 -11   9   3        0.06        1.04      2.24 o
 -10   9   3       43.79       48.71      2.44 o
  -9   9   3        3.75        4.26      1.16 o
  -8   9   3       17.80       17.25      1.35 o
  -7   9   3        0.02        0.00      0.95 o
  -6   9   3        0.51        0.09      0.90 o
  -5   9   3        2.49        3.12      0.98 o
  -4   9   3        4.61        2.90      1.12 o
  -3   9   3        0.89        1.66      1.04 o
  -2   9   3        0.56        2.05      1.12 o
  -1   9   3        2.48        2.30      1.08 o
   0   9   3       27.94       26.49      1.49 o
   1   9   3        8.32        7.43      1.14 o
   2   9   3       14.41       15.43      1.29 o
   3   9   3        8.86        7.56      1.36 o
   4   9   3       13.17       11.03      1.73 o
   5   9   3        2.10        1.09      1.39 o
   6   9   3       29.80       28.89      2.21 o
   7   9   3        8.33        2.71      1.86 o
   8   9   3       16.19       16.67      2.35 o
   9   9   3        4.58        4.63      2.12 o
  10   9   3        8.75        7.86      2.38 o
  11   9   3       21.69       22.03      2.92 o
  12   9   3        0.80        4.91      2.43 o
 -13  10   3        1.80       -2.46      2.46 o
 -12  10   3        0.54       -2.31      2.31 o
 -11  10   3        0.30       -0.35      2.18 o
 -10  10   3        0.05       -1.24      1.79 o
  -9  10   3        0.07        0.12      1.75 o
  -8  10   3        1.60       -0.50      1.24 o
  -7  10   3        6.72        6.41      1.65 o
  -6  10   3        7.65        8.46      1.69 o
  -5  10   3        2.82        3.63      1.58 o
  -4  10   3        8.79       12.34      1.84 o
  -3  10   3        3.93        4.16      1.62 o
  -2  10   3        9.93        8.58      1.82 o
  -1  10   3       94.50       99.31      4.52 o
   0  10   3        0.02        1.46      1.17 o
   1  10   3       82.84       85.25      2.44 o
   2  10   3        0.48       -0.81      1.12 o
   3  10   3       23.15       21.91      2.06 o
   4  10   3        0.32       -1.73      1.73 o
   5  10   3        3.07        2.13      1.65 o
   6  10   3        8.14        4.58      2.05 o
   7  10   3        0.01        1.59      1.88 o
   8  10   3        4.31        3.33      2.09 o
   9  10   3        0.17       -1.96      1.96 o
  10  10   3        1.68        0.08      2.20 o
 -11  11   3        0.33        0.91      2.39 o
 -10  11   3        0.00        5.29      4.14 o
  -9  11   3        0.84       -3.47      3.47 o
  -8  11   3        0.04       -2.02      2.43 o
  -7  11   3        0.47       -0.97      1.60 o
  -6  11   3        1.12        1.59      1.68 o
  -5  11   3        1.28       -1.53      1.53 o
  -4  11   3        0.08       -1.77      1.77 o
  -3  11   3       21.36       21.63      2.55 o
  -2  11   3        0.31       -0.57      1.66 o
  -1  11   3       17.42       19.72      2.18 o
   0  11   3       12.33       11.15      2.01 o
   1  11   3        0.64        0.31      1.68 o
   2  11   3        0.20       -0.98      2.02 o
   3  11   3        3.12        1.51      2.24 o
   4  11   3        0.28        0.72      1.70 o
   5  11   3        2.67        2.07      2.02 o
   6  11   3        2.68        1.11      2.10 o
   7  11   3        8.40        6.36      2.35 o
   8  11   3       11.09       15.45      2.66 o
  -6  12   3        0.93       -1.22      2.80 o
  -5  12   3        4.00        4.30      3.18 o
  -4  12   3        1.54        3.75      2.13 o
  -3  12   3        0.01       -0.62      2.00 o
  -2  12   3        0.02        0.72      2.09 o
  -1  12   3       13.92       13.99      2.51 o
   0  12   3        0.04       -0.68      2.18 o
   1  12   3        0.12       -2.12      2.12 o
   2  12   3        0.90       -2.04      2.25 o
   3  12   3        3.27        2.51      2.45 o
 -22   0   4        1.61       -0.12      4.32 o
 -21   0   4        0.00       -2.07      3.96 o
 -20   0   4        9.28        3.07      4.11 o
 -19   0   4        0.01        0.64      3.62 o
 -18   0   4       39.16       47.56      5.36 o
 -17   0   4       71.90       63.75      6.15 o
 -16   0   4       38.36       34.75      2.62 o
 -15   0   4      215.45      207.77      8.82 o
 -14   0   4      342.07      299.18     15.43 o
 -13   0   4       58.75       62.26      3.61 o
 -12   0   4      138.78      128.59      4.25 o
 -11   0   4      119.74       99.67      3.71 o
 -10   0   4      168.78      166.00      6.12 o
  -9   0   4       12.93        5.86      1.38 o
  -8   0   4       15.42       16.11      1.54 o
  -7   0   4      340.55      354.26      5.80 o
  -6   0   4     1655.54     1836.36     20.11 o
  -5   0   4     2341.54     2283.70     24.20 o
  -4   0   4     1743.73     1878.66     20.02 o
  -3   0   4     6846.88     7089.49    118.08 o
  -2   0   4      344.78      445.57      8.15 o
  -1   0   4     1305.19     1138.89     12.24 o
   0   0   4      192.00      218.56      3.20 o
   1   0   4     1192.92     1493.17     16.10 o
   2   0   4      245.61      187.46      2.30 o
   3   0   4     3261.91     3483.94     46.03 o
   4   0   4     1014.89     1191.43     12.55 o
   5   0   4       93.23       91.23      2.17 o
   6   0   4      272.94      302.03      4.49 o
   7   0   4        1.37        3.23      1.89 o
   8   0   4      104.05      112.16      5.42 o
   9   0   4       27.17       28.66      3.53 o
  10   0   4       52.60       45.43      4.50 o
  11   0   4      315.65      291.33      9.83 o
  12   0   4       52.54       42.57      4.66 o
  13   0   4       73.88       80.55      6.06 o
  14   0   4        3.51        2.74      3.29 o
  15   0   4        4.12        0.61      3.29 o
  16   0   4        0.13        1.86      3.62 o
 -22   1   4        0.55       -4.11      4.11 o
 -21   1   4        8.61        9.28      4.99 o
 -20   1   4        7.21        1.97      2.90 o
 -19   1   4        3.82        1.53      2.78 o
 -18   1   4       44.39       48.70      6.79 o
 -17   1   4        9.89       14.07      1.95 o
 -16   1   4       12.81       14.73      1.81 o
 -15   1   4       46.12       47.68      2.19 o
 -14   1   4      172.34      163.64      4.18 o
 -13   1   4       16.04       18.16      1.41 o
 -12   1   4       51.97       59.34      1.83 o
 -11   1   4      189.05      214.49      3.06 o
 -10   1   4       13.27       11.58      0.94 o
  -9   1   4      862.92      893.88      7.58 o
  -8   1   4       68.63       98.95      2.43 o
  -7   1   4     1969.65     2180.85     14.64 o
  -6   1   4     4079.37     4132.68     29.98 o
  -5   1   4     3942.54     4107.78     29.61 o
  -4   1   4     2577.50     2584.24     19.03 o
  -3   1   4      898.26      934.71     21.84 o
  -2   1   4      722.95      722.49      6.90 o
  -1   1   4    12987.74    13117.25     93.44 o
   0   1   4        1.96        0.69      0.65 o
   1   1   4     1752.92     1859.33     13.44 o
   2   1   4     4117.21     4674.14     32.08 o
   3   1   4       81.97      101.98      1.76 o
   4   1   4      724.87      802.10      6.76 o
   5   1   4     1896.61     2400.74     21.14 o
   6   1   4       76.79       79.68      2.07 o
   7   1   4       32.35       38.66      1.74 o
   8   1   4        0.80        2.01      1.02 o
   9   1   4       24.58       15.29      2.07 o
  10   1   4      252.97      179.99      5.27 o
  11   1   4      421.03      378.03      7.96 o
  12   1   4       91.96       80.44      4.03 o
  13   1   4       43.83       45.83      3.51 o
  14   1   4        0.22       -0.38      2.14 o
  15   1   4       23.02       26.29      4.87 o
  16   1   4       52.65       65.50      4.44 o
  17   1   4       11.70       10.84      4.18 o
  18   1   4        0.29        0.45      3.13 o
 -22   2   4        0.69        0.27      4.78 o
 -21   2   4        0.05       -2.89      4.41 o
 -20   2   4        2.72        6.21      4.35 o
 -19   2   4        6.02        2.10      3.89 o
 -18   2   4        1.90        2.47      2.58 o
 -17   2   4       13.40       11.68      1.89 o
 -16   2   4       35.45       33.64      2.07 o
 -15   2   4      180.54      154.43      4.32 o
 -14   2   4       30.43       28.86      1.82 o
 -13   2   4       49.08       47.46      2.02 o
 -12   2   4       13.23       11.46      1.20 o
 -11   2   4       29.97       33.26      1.54 o
 -10   2   4       39.75       40.06      1.48 o
  -9   2   4      127.67      121.31      2.13 o
  -8   2   4        0.11        0.75      0.59 o
  -7   2   4      380.41      482.84      4.37 o
  -6   2   4      183.57      224.19      3.21 o
  -5   2   4        0.04        1.33      0.58 o
  -4   2   4       71.07       86.03      1.15 o
  -3   2   4     3212.13     3378.86     52.95 o
  -2   2   4     1277.03     1145.05     29.06 o
  -1   2   4       49.27       36.91      4.57 o
   0   2   4       12.77       16.57      1.22 o
   1   2   4        1.19        5.74      0.51 o
   2   2   4        0.49       -0.27      0.41 o
   3   2   4       40.61       40.03      1.15 o
   4   2   4        7.97       16.82      0.87 o
   5   2   4       47.06       50.51      1.55 o
   6   2   4       41.56       34.28      1.16 o
   7   2   4      129.68      132.01      2.97 o
   8   2   4      620.35      576.65      7.04 o
   9   2   4       33.88       36.52      2.00 o
  10   2   4      113.02      108.59      2.76 o
  11   2   4        7.80       10.24      1.71 o
  12   2   4       25.59       20.31      2.08 o
  13   2   4        4.65        5.92      2.27 o
  14   2   4        0.05        2.04      2.02 o
  15   2   4        5.13        7.41      2.61 o
  16   2   4        6.29        5.23      2.56 o
  17   2   4       14.42       12.36      3.20 o
  18   2   4        6.15        6.58      3.01 o
 -21   3   4        0.07        0.61      4.59 o
 -20   3   4       11.61       10.89      4.93 o
 -19   3   4        0.11       -3.71      3.96 o
 -18   3   4        5.17        0.94      3.65 o
 -17   3   4       24.60       34.27      3.03 o
 -16   3   4       35.54       35.47      3.11 o
 -15   3   4       55.26       56.92      2.48 o
 -14   3   4       48.25       48.06      3.03 o
 -13   3   4       15.36       10.10      1.29 o
 -12   3   4       10.54        5.66      1.09 o
 -11   3   4       50.68       44.81      1.79 o
 -10   3   4       73.02       73.81      2.04 o
  -9   3   4       91.88      106.43      2.07 o
  -8   3   4      461.90      492.43      5.07 o
  -7   3   4       81.88       76.31      1.64 o
  -6   3   4     1309.51     1393.51      9.19 o
  -5   3   4      713.76      735.11      5.21 o
  -4   3   4        9.22       16.55      0.62 o
  -3   3   4        0.56        1.23      0.42 o
  -2   3   4     2504.46     2744.02     43.07 o
  -1   3   4      555.97      563.68     12.54 o
   0   3   4     4161.34     4955.61     61.01 o
   1   3   4       22.70       27.36      1.13 o
   2   3   4      336.74      422.06      4.46 o
   3   3   4      314.54      336.35      3.20 o
   4   3   4      115.33      115.50      1.94 o
   5   3   4      129.08       94.24      1.86 o
   6   3   4      174.53      171.59      2.60 o
   7   3   4      246.73      239.51      3.64 o
   8   3   4       18.69       19.51      1.41 o
   9   3   4      131.56      118.14      3.36 o
  10   3   4       48.15       44.60      2.42 o
  11   3   4      161.85      147.61      3.87 o
  12   3   4        9.36        8.38      2.22 o
  13   3   4        2.66        4.60      2.21 o
  14   3   4       20.50       23.75      3.18 o
  15   3   4        5.50        5.78      2.57 o
  16   3   4        4.65        5.21      3.20 o
  17   3   4        7.67        9.22      2.94 o
  18   3   4        0.02        1.58      4.20 o
 -21   4   4        4.79        3.50      4.66 o
 -20   4   4       28.25       30.73      6.27 o
 -19   4   4        1.34        0.85      4.23 o
 -18   4   4      115.98      108.71      6.77 o
 -17   4   4        5.68        5.44      1.72 o
 -16   4   4        2.72        6.89      1.62 o
 -15   4   4        7.46        6.70      1.50 o
 -14   4   4       16.52       19.31      1.42 o
 -13   4   4       17.77       11.62      1.22 o
 -12   4   4        7.59        3.53      0.97 o
 -11   4   4        0.36        1.56      0.77 o
 -10   4   4        1.67       -0.16      0.69 o
  -9   4   4       20.23       17.20      0.96 o
  -8   4   4      302.20      317.57      5.15 o
  -7   4   4      161.88      140.31      2.02 o
  -6   4   4     1444.41     1512.06     16.00 o
  -5   4   4      199.57      194.98      2.09 o
  -4   4   4        0.15        2.09      0.52 o
  -3   4   4       13.55        8.70      0.56 o
  -2   4   4      334.83      366.72      5.79 o
  -1   4   4        1.08        2.72      0.87 o
   0   4   4       14.23       22.05      0.95 o
   1   4   4       19.35       35.79      1.02 o
   2   4   4       94.77       69.10      1.49 o
   3   4   4      105.85      102.50      2.62 o
   4   4   4        7.03        6.50      0.69 o
   5   4   4       16.12       12.65      0.91 o
   6   4   4        2.34        0.87      1.01 o
   7   4   4      198.86      190.99      6.09 o
   8   4   4      213.37      209.16      4.43 o
   9   4   4        0.14        2.20      1.96 o
  10   4   4        1.09        1.38      1.45 o
  11   4   4       19.99       23.65      2.28 o
  12   4   4        4.04        4.45      1.67 o
  13   4   4        9.56       12.63      3.39 o
  14   4   4        9.20       11.83      2.75 o
  15   4   4        0.44        3.23      2.43 o
  16   4   4        0.50       -1.12      2.35 o
  17   4   4       17.89       23.57      6.63 o
 -20   5   4       10.87       14.51      5.20 o
 -19   5   4        0.79       -3.99      4.08 o
 -18   5   4        0.53        0.53      2.13 o
 -17   5   4       64.98       64.42      3.49 o
 -16   5   4       84.98       95.47      3.31 o
 -15   5   4        3.29        2.18      1.42 o
 -14   5   4       13.61       12.04      1.65 o
 -13   5   4        4.59        6.67      1.17 o
 -12   5   4        1.25        1.75      0.99 o
 -11   5   4        1.98        0.47      0.88 o
 -10   5   4      336.45      301.20      3.81 o
  -9   5   4        0.59       -0.33      0.89 o
  -8   5   4      306.93      296.82      4.28 o
  -7   5   4       24.59       30.40      1.31 o
  -6   5   4       32.62       28.54      1.14 o
  -5   5   4     1038.19     1083.88     11.11 o
  -4   5   4      210.09      263.76      4.89 o
  -3   5   4       50.06       61.29      1.27 o
  -2   5   4      103.74      117.37      2.69 o
  -1   5   4       57.92       67.15      1.85 o
   0   5   4      131.21      159.01      3.89 o
   1   5   4       74.70       56.22      1.35 o
   2   5   4        0.39       -0.13      0.55 o
   3   5   4        5.32        6.11      0.67 o
   4   5   4       29.60       42.06      1.43 o
   5   5   4      188.47      188.61      3.46 o
   6   5   4      160.18      156.50      3.98 o
   7   5   4      173.26      161.39      6.01 o
   8   5   4      151.14      163.71      4.16 o
   9   5   4        4.00        4.53      1.73 o
  10   5   4       23.08       18.17      2.03 o
  11   5   4       10.18       11.26      1.92 o
  12   5   4        1.01        0.34      1.61 o
  13   5   4       36.53       53.89      4.00 o
  14   5   4        4.61        1.49      3.13 o
  15   5   4        0.01        1.15      2.47 o
  16   5   4        4.99        0.90      2.52 o
 -19   6   4        0.16        0.27      4.56 o
 -18   6   4       17.22       17.93      3.17 o
 -17   6   4        0.12       -0.98      1.89 o
 -16   6   4        9.65        8.41      2.13 o
 -15   6   4        0.97       -1.39      1.39 o
 -14   6   4       35.24       35.60      2.17 o
 -13   6   4        0.61        0.75      1.31 o
 -12   6   4        0.32       -0.48      1.00 o
 -11   6   4        0.96        0.19      0.93 o
 -10   6   4        6.21        5.38      1.06 o
  -9   6   4       11.76        8.37      1.11 o
  -8   6   4      106.79      113.57      2.38 o
  -7   6   4      330.79      305.76      3.92 o
  -6   6   4      388.77      363.68      4.42 o
  -5   6   4      101.93      102.86      2.28 o
  -4   6   4       28.88       38.53      2.26 o
  -3   6   4        5.08        4.02      0.86 o
  -2   6   4      232.52      240.89      2.83 o
  -1   6   4       47.34       48.48      2.79 o
   0   6   4       24.34       20.78      1.03 o
   1   6   4       24.18       24.57      1.07 o
   2   6   4       10.19        8.33      0.83 o
   3   6   4       30.44       27.74      1.16 o
   4   6   4        0.05       -0.33      0.80 o
   5   6   4       26.47       33.65      2.66 o
   6   6   4       11.14       10.43      1.47 o
   7   6   4       14.49       12.22      2.21 o
   8   6   4        5.26        4.30      1.61 o
   9   6   4       29.17       29.37      2.32 o
  10   6   4       33.47       27.22      2.37 o
  11   6   4       16.60       15.75      2.11 o
  12   6   4        0.21        0.12      1.70 o
  13   6   4        4.02        5.24      2.03 o
  14   6   4        6.43        8.41      5.20 o
  15   6   4        5.72        2.09      2.78 o
  16   6   4        5.08        1.88      3.10 o
 -18   7   4        9.18       12.45      3.09 o
 -17   7   4        2.55        2.05      2.59 o
 -16   7   4        2.58        2.36      2.00 o
 -15   7   4        0.02       -1.70      1.70 o
 -14   7   4        0.75       -0.40      1.43 o
 -13   7   4        0.05       -1.33      1.33 o
 -12   7   4        0.26        0.29      1.06 o
 -11   7   4        0.01        0.12      1.02 o
 -10   7   4        9.18        4.48      1.10 o
  -9   7   4       68.45       68.19      2.07 o
  -8   7   4        3.50        1.58      0.96 o
  -7   7   4       58.86       45.68      1.88 o
  -6   7   4       21.63       21.54      1.24 o
  -5   7   4       46.17       51.77      1.65 o
  -4   7   4      227.56      230.96      5.30 o
  -3   7   4       61.10       64.75      1.53 o
  -2   7   4       28.41       28.52      1.50 o
  -1   7   4        0.05        0.94      0.78 o
   0   7   4       48.92       41.88      1.49 o
   1   7   4       60.48       44.36      1.53 o
   2   7   4        7.28        3.84      0.86 o
   3   7   4       23.00       21.31      1.17 o
   4   7   4       19.35       20.81      1.68 o
   5   7   4       12.07       10.39      1.51 o
   6   7   4      292.30      269.57      4.83 o
   7   7   4        0.38        2.06      1.42 o
   8   7   4       63.74       54.67      3.02 o
   9   7   4       20.49       28.60      2.52 o
  10   7   4        1.99        3.43      1.81 o
  11   7   4       33.25       35.67      2.83 o
  12   7   4        0.72        3.14      2.65 o
  13   7   4        0.09       -1.96      1.96 o
  14   7   4        1.23       -1.50      3.01 o
  15   7   4        0.85       -0.97      3.15 o
 -17   8   4        0.61        3.71      2.80 o
 -16   8   4        6.87        7.82      3.44 o
 -15   8   4        1.44       -0.61      1.97 o
 -14   8   4        1.08        1.85      2.06 o
 -13   8   4       15.95       22.14      2.05 o
 -12   8   4        2.47        2.03      1.84 o
 -11   8   4        8.70        7.90      1.32 o
 -10   8   4       10.38        8.54      1.29 o
  -9   8   4        2.53        1.25      1.06 o
  -8   8   4        0.87        0.00      1.01 o
  -7   8   4       44.42       44.55      1.69 o
  -6   8   4       15.48       22.32      1.43 o
  -5   8   4        2.54        0.97      0.87 o
  -4   8   4       48.20       48.06      1.52 o
  -3   8   4       14.11       15.88      1.30 o
  -2   8   4      193.68      212.91      5.19 o
  -1   8   4       82.05       79.86      2.26 o
   0   8   4       21.37       20.66      1.28 o
   1   8   4       51.96       49.82      1.74 o
   2   8   4       60.46       52.02      1.88 o
   3   8   4        3.61        3.74      1.31 o
   4   8   4       55.27       56.70      2.54 o
   5   8   4       21.18       22.21      1.93 o
   6   8   4        0.73        3.39      1.49 o
   7   8   4      103.31      111.78      3.99 o
   8   8   4        0.04        0.00      1.68 o
   9   8   4       52.43       59.70      3.35 o
  10   8   4        0.70        3.75      2.18 o
  11   8   4        1.13        2.51      2.05 o
  12   8   4        6.63        4.96      2.35 o
  13   8   4        1.72        1.06      2.21 o
 -16   9   4        2.36        0.63      4.24 o
 -15   9   4        0.79       -0.05      2.16 o
 -14   9   4        7.88       12.85      2.34 o
 -13   9   4        0.73        3.32      1.96 o
 -12   9   4        7.24        5.15      1.66 o
 -11   9   4        6.62        8.27      2.70 o
 -10   9   4        0.02       -0.53      1.14 o
  -9   9   4        0.03       -1.15      1.15 o
  -8   9   4       11.49       13.34      1.40 o
  -7   9   4        4.90        5.77      1.12 o
  -6   9   4       10.29        8.27      1.13 o
  -5   9   4        3.58        6.22      1.25 o
  -4   9   4       52.75       56.10      3.42 o
  -3   9   4        9.36       13.68      1.47 o
  -2   9   4      114.12      115.37      2.75 o
  -1   9   4        1.54        2.08      1.16 o
   0   9   4       23.31       23.98      1.63 o
   1   9   4        0.08       -1.00      1.00 o
   2   9   4       23.64       19.13      1.82 o
   3   9   4       10.33       10.86      1.65 o
   4   9   4        0.70       -1.17      1.39 o
   5   9   4       16.55       18.16      1.93 o
   6   9   4        5.14        5.00      1.64 o
   7   9   4        1.38        0.61      1.80 o
   8   9   4       18.81       23.98      2.67 o
   9   9   4       16.99       16.94      2.57 o
  10   9   4       63.40       76.48      4.13 o
  11   9   4       27.08       29.55      3.10 o
  12   9   4       10.20        5.11      2.43 o
 -13  10   4        1.79        5.47      2.76 o
 -12  10   4        0.11        0.98      2.32 o
 -11  10   4        0.21       -1.72      1.72 o
 -10  10   4        0.10        0.44      1.75 o
  -9  10   4        2.40        1.88      1.45 o
  -8  10   4        0.03        1.39      1.41 o
  -7  10   4        0.30       -0.41      1.64 o
  -6  10   4        0.02       -1.06      1.47 o
  -5  10   4        3.94       -0.80      1.49 o
  -4  10   4        3.42        3.58      1.77 o
  -3  10   4       13.84       15.21      1.98 o
  -2  10   4       14.64       17.79      2.02 o
  -1  10   4       10.05       11.84      1.58 o
   0  10   4       13.13       12.08      1.55 o
   1  10   4        0.84        0.82      1.29 o
   2  10   4        2.11        2.57      1.57 o
   3  10   4       11.37       12.65      1.87 o
   4  10   4        8.76        7.68      1.82 o
   5  10   4        8.92        9.01      3.53 o
   6  10   4        0.28       -1.80      2.17 o
   7  10   4        0.19        1.31      1.99 o
   8  10   4        1.72        1.22      2.06 o
   9  10   4        3.80        3.74      2.29 o
  10  10   4        2.08        3.34      2.45 o
 -11  11   4        1.68       -1.40      3.83 o
 -10  11   4        1.92        1.57      2.69 o
  -9  11   4        1.17        1.69      2.66 o
  -8  11   4        1.27       -1.17      1.88 o
  -7  11   4        2.78        2.76      2.61 o
  -6  11   4        4.04        3.40      1.99 o
  -5  11   4        2.82        0.08      1.83 o
  -4  11   4        0.05       -1.86      1.86 o
  -3  11   4        8.65       10.43      2.22 o
  -2  11   4        7.24        4.99      1.88 o
  -1  11   4        6.20       10.62      2.03 o
   0  11   4        0.68        0.80      1.73 o
   1  11   4        2.68        3.70      2.14 o
   2  11   4       12.84       13.46      2.09 o
   3  11   4       11.95       13.47      2.13 o
   4  11   4       13.87       18.91      2.33 o
   5  11   4        0.00        1.22      1.91 o
   6  11   4        7.12        5.20      2.37 o
   7  11   4        2.88        3.88      2.34 o
  -6  12   4        1.05        1.81      2.56 o
  -5  12   4        0.66        5.27      2.66 o
  -4  12   4        4.56        2.94      2.57 o
  -3  12   4        0.01        0.04      3.23 o
  -2  12   4        2.77        3.79      2.81 o
  -1  12   4        3.65        5.62      2.43 o
   0  12   4        4.45        1.95      2.45 o
   1  12   4        5.12        3.47      2.48 o
   2  12   4        0.46        1.88      2.36 o
 -22   1   5        0.31        2.40      4.63 o
 -21   1   5        0.55        1.14      3.02 o
 -20   1   5        9.78       10.92      3.20 o
 -19   1   5       10.64       16.24      3.24 o
 -18   1   5        4.96        4.69      2.57 o
 -17   1   5       20.88       19.96      3.04 o
 -16   1   5        2.46        5.67      1.91 o
 -15   1   5       13.18       14.10      1.47 o
 -14   1   5       54.53       57.44      2.03 o
 -13   1   5        0.64       -0.51      0.86 o
 -12   1   5       66.02       72.16      1.95 o
 -11   1   5       16.82       13.69      1.01 o
 -10   1   5      235.55      232.64      2.99 o
  -9   1   5        4.73        4.08      0.72 o
  -8   1   5     1288.90     1373.82      9.92 o
  -7   1   5      456.72      424.02      5.29 o
  -6   1   5     1868.99     1794.31     14.05 o
  -5   1   5       11.77       15.65      0.91 o
  -4   1   5      130.82      132.59      4.37 o
  -3   1   5        5.88        3.60      0.69 o
  -2   1   5     2587.75     2920.14     20.75 o
  -1   1   5      196.25      234.36      4.19 o
   0   1   5      183.27      192.42      1.98 o
   1   1   5      468.68      547.65      4.89 o
   2   1   5       71.97       67.49      1.43 o
   3   1   5       69.28       84.19      1.68 o
   4   1   5      181.86      173.61      2.45 o
   5   1   5       52.03       48.09      1.73 o
   6   1   5      390.02      340.88      4.63 o
   7   1   5       64.14       52.20      2.01 o
   8   1   5       15.80       17.37      1.44 o
   9   1   5       38.22       36.69      2.83 o
  10   1   5       70.97       63.67      3.81 o
  11   1   5        5.43       -1.29      1.79 o
  12   1   5       29.24       22.49      2.78 o
  13   1   5        0.00       -0.84      1.92 o
  14   1   5       26.84       26.93      4.81 o
  15   1   5        0.21       -2.01      3.86 o
  16   1   5        4.73        4.61      2.72 o
  17   1   5        0.71        0.92      2.56 o
 -22   2   5        3.03       -4.35      4.35 o
 -21   2   5        3.26       10.53      4.99 o
 -20   2   5        0.80        0.61      4.20 o
 -19   2   5        1.10        2.83      2.75 o
 -18   2   5       37.76       37.98      3.71 o
 -17   2   5       78.70       79.09      3.70 o
 -16   2   5       24.81       27.50      2.02 o
 -15   2   5       26.53       31.30      1.85 o
 -14   2   5        0.40       -1.03      1.03 o
 -13   2   5      157.72      137.94      2.99 o
 -12   2   5        3.37        5.70      0.99 o
 -11   2   5       66.94       69.96      1.84 o
 -10   2   5       59.08       53.71      1.61 o
  -9   2   5       25.42       18.91      1.07 o
  -8   2   5       13.03       11.83      0.83 o
  -7   2   5      399.03      401.08      3.83 o
  -6   2   5      785.82      848.44      9.49 o
  -5   2   5       52.04       75.77      1.16 o
  -4   2   5     1227.00     1469.73     20.47 o
  -3   2   5     1406.84     1445.22     22.29 o
  -2   2   5       27.66       33.50      1.76 o
  -1   2   5     2680.53     3022.91     38.26 o
   0   2   5        1.28        1.54      0.49 o
   1   2   5       40.82       49.71      1.15 o
   2   2   5      223.48      285.01      3.97 o
   3   2   5      809.43      857.25      6.62 o
   4   2   5       44.63       40.68      1.48 o
   5   2   5       86.32       65.20      1.74 o
   6   2   5        1.09        0.02      0.92 o
   7   2   5      507.18      497.50      6.36 o
   8   2   5      192.56      156.80      3.49 o
   9   2   5      238.33      215.76      5.25 o
  10   2   5        0.70       -0.77      1.36 o
  11   2   5      106.34       92.96      3.41 o
  12   2   5        3.77        3.52      2.03 o
  13   2   5        1.09       -0.68      2.01 o
  14   2   5        3.32        6.25      2.51 o
  15   2   5       19.51       26.94      3.49 o
  16   2   5        0.51        2.49      3.04 o
  17   2   5        3.32        3.47      2.85 o
 -22   3   5        1.87       -4.59      4.59 o
 -21   3   5        9.42       14.91      5.26 o
 -20   3   5        3.93        5.17      4.41 o
 -19   3   5       54.76       68.68      7.09 o
 -18   3   5        2.32        5.24      2.96 o
 -17   3   5      100.09       91.81      7.01 o
 -16   3   5       29.03       38.32      2.17 o
 -15   3   5        0.48        0.69      1.23 o
 -14   3   5        2.76        4.34      1.42 o
 -13   3   5       29.38       24.81      1.64 o
 -12   3   5       18.61       21.00      2.01 o
 -11   3   5        6.93        6.15      1.00 o
 -10   3   5       29.64       35.82      1.60 o
  -9   3   5        3.94        2.33      0.73 o
  -8   3   5      374.48      429.31      5.78 o
  -7   3   5      162.71      167.03      2.18 o
  -6   3   5       83.14       66.87      1.28 o
  -5   3   5      325.60      375.10      6.70 o
  -4   3   5       46.63       50.40      0.98 o
  -3   3   5      324.30      426.70      7.80 o
  -2   3   5       83.78       82.14      2.24 o
  -1   3   5       69.16       62.51      1.55 o
   0   3   5       15.32       21.95      1.04 o
   1   3   5      453.06      457.08      4.74 o
   2   3   5       41.52       53.88      1.73 o
   3   3   5      123.50      129.34      2.05 o
   4   3   5       55.05       64.23      1.62 o
   5   3   5      414.73      387.84      4.11 o
   6   3   5      165.22      142.75      2.55 o
   7   3   5      154.21      148.39      2.95 o
   8   3   5      341.22      349.01      5.61 o
   9   3   5       35.06       34.33      2.18 o
  10   3   5        8.27        9.63      1.63 o
  11   3   5        0.00        2.22      1.40 o
  12   3   5        0.83        1.04      1.90 o
  13   3   5       14.28       20.89      3.99 o
  14   3   5        3.73        1.44      2.46 o
  15   3   5       15.48       19.18      3.24 o
  16   3   5       26.53       21.29      3.60 o
  17   3   5        5.50        3.43      3.50 o
 -21   4   5        5.80        4.23      4.99 o
 -20   4   5        0.67       -4.17      4.17 o
 -19   4   5        1.82       -0.33      2.74 o
 -18   4   5       13.67       17.12      2.80 o
 -17   4   5        6.85        5.97      1.92 o
 -16   4   5       14.57       13.98      1.78 o
 -15   4   5       50.38       50.85      2.39 o
 -14   4   5       36.84       37.05      2.03 o
 -13   4   5        5.26        8.42      1.72 o
 -12   4   5       26.76       15.84      1.16 o
 -11   4   5      193.78      165.32      2.55 o
 -10   4   5       87.33       88.98      2.01 o
  -9   4   5       37.30       34.22      1.27 o
  -8   4   5        3.98        4.63      0.75 o
  -7   4   5      240.86      246.97      2.77 o
  -6   4   5       19.08       15.79      0.87 o
  -5   4   5      219.55      243.43      5.87 o
  -4   4   5      612.61      627.96     11.14 o
  -3   4   5       25.98       29.97      1.14 o
  -2   4   5       61.82       65.33      1.73 o
  -1   4   5     1021.31     1062.01      8.98 o
   0   4   5      304.18      299.29      4.78 o
   1   4   5      984.24     1034.74     14.89 o
   2   4   5        2.00       -0.05      0.82 o
   3   4   5      255.09      272.09      4.17 o
   4   4   5      232.22      251.98      3.77 o
   5   4   5      801.18      787.24      7.88 o
   6   4   5       55.86       40.27      1.89 o
   7   4   5      155.65      152.38      3.76 o
   8   4   5        0.70       -1.33      1.34 o
   9   4   5        8.14        7.33      1.59 o
  10   4   5        4.80        6.38      1.60 o
  11   4   5        1.67        1.76      1.59 o
  12   4   5       12.39        8.40      1.88 o
  13   4   5       54.97       65.20      4.35 o
  14   4   5        3.66        9.69      2.83 o
  15   4   5        0.01        0.32      2.47 o
  16   4   5        0.41        0.61      2.54 o
 -21   5   5        0.71       -4.02      4.72 o
 -20   5   5        5.29        7.21      5.14 o
 -19   5   5        0.76       -4.11      4.11 o
 -18   5   5        0.37        1.75      2.29 o
 -17   5   5        0.50        4.00      1.79 o
 -16   5   5        3.75        4.15      1.66 o
 -15   5   5        0.04        0.78      1.35 o
 -14   5   5        0.02        1.72      1.08 o
 -13   5   5       46.75       48.21      1.89 o
 -12   5   5       37.55       28.74      1.52 o
 -11   5   5       19.70       18.60      1.30 o
 -10   5   5        2.08        1.71      0.95 o
  -9   5   5        1.09        1.28      0.91 o
  -8   5   5        0.09        0.22      1.40 o
  -7   5   5        4.85       10.14      0.91 o
  -6   5   5      466.22      460.65      6.30 o
  -5   5   5       43.93       39.26      1.18 o
  -4   5   5        5.92        7.56      1.36 o
  -3   5   5        4.44        5.96      0.67 o
  -2   5   5       63.91       76.58      1.47 o
  -1   5   5      229.55      276.72      4.55 o
   0   5   5       71.74       86.30      2.20 o
   1   5   5       15.02       13.56      1.13 o
   2   5   5       16.68       19.34      1.48 o
   3   5   5        1.48        0.94      0.90 o
   4   5   5      178.97      166.30      3.28 o
   5   5   5      420.24      433.00      5.62 o
   6   5   5      331.45      324.28      4.89 o
   7   5   5      113.35      117.10      3.09 o
   8   5   5        1.36        1.19      1.44 o
   9   5   5       12.42        9.71      1.75 o
  10   5   5        4.64        3.28      1.60 o
  11   5   5        1.61        0.18      1.58 o
  12   5   5        1.34        2.46      1.85 o
  13   5   5        0.81       -0.62      2.40 o
  14   5   5        5.10        4.17      2.63 o
  15   5   5        6.37        9.58      4.15 o
  16   5   5        2.14        0.32      2.69 o
 -20   6   5        0.26        3.07      4.84 o
 -19   6   5       33.90       36.94      6.39 o
 -18   6   5        5.86        5.57      3.23 o
 -17   6   5       61.53       65.29      3.11 o
 -16   6   5        7.22        5.33      1.71 o
 -15   6   5        2.40        2.63      1.51 o
 -14   6   5        4.04        1.49      1.17 o
 -13   6   5        0.18       -1.01      1.01 o
 -12   6   5        3.95        1.59      1.07 o
 -11   6   5        5.05        4.87      1.11 o
 -10   6   5        7.47        7.46      1.14 o
  -9   6   5      387.72      375.39      6.74 o
  -8   6   5      368.91      372.71      6.23 o
  -7   6   5      267.70      244.42      3.46 o
  -6   6   5      789.78      803.23     17.60 o
  -5   6   5      341.20      317.51      8.79 o
  -4   6   5        1.83        1.34      0.83 o
  -3   6   5      134.13      140.70      3.26 o
  -2   6   5        7.07       11.05      0.82 o
  -1   6   5       13.19       18.81      1.10 o
   0   6   5       48.28       45.09      1.63 o
   1   6   5        3.25       -0.42      0.88 o
   2   6   5       21.19       10.73      1.23 o
   3   6   5       97.80       97.93      2.66 o
   4   6   5      192.01      158.34      3.38 o
   5   6   5       31.73       29.34      1.84 o
   6   6   5       28.48       28.48      1.94 o
   7   6   5      195.40      181.92      4.92 o
   8   6   5        1.14        1.01      1.50 o
   9   6   5       68.24       74.01      3.41 o
  10   6   5       21.66       22.82      2.42 o
  11   6   5        7.02        6.91      1.98 o
  12   6   5       23.48       25.20      2.65 o
  13   6   5       29.84       33.00      2.98 o
  14   6   5        3.65        4.03      4.20 o
  15   6   5        0.25        0.41      2.70 o
 -19   7   5        6.58       -3.83      4.44 o
 -18   7   5        1.95       -1.46      2.97 o
 -17   7   5       12.39       20.66      2.70 o
 -16   7   5        2.55        1.05      1.72 o
 -15   7   5        0.04       -0.14      1.53 o
 -14   7   5        0.51       -1.35      1.35 o
 -13   7   5       30.12       25.36      1.72 o
 -12   7   5        3.81        2.20      1.15 o
 -11   7   5        8.04        4.34      1.19 o
 -10   7   5        0.30       -0.99      0.99 o
  -9   7   5        5.63        4.06      1.08 o
  -8   7   5       20.23       18.73      1.38 o
  -7   7   5        3.94        6.99      1.11 o
  -6   7   5      243.14      236.55      4.15 o
  -5   7   5        0.04       -0.18      0.86 o
  -4   7   5        1.65        0.84      0.78 o
  -3   7   5       10.65       11.98      1.13 o
  -2   7   5       22.30       19.75      1.06 o
  -1   7   5        7.04        3.91      0.99 o
   0   7   5      164.52      136.15      3.19 o
   1   7   5       25.29       24.14      1.42 o
   2   7   5       84.42       72.65      2.50 o
   3   7   5      152.89      133.45      4.25 o
   4   7   5        1.37        0.47      1.21 o
   5   7   5       33.13       42.75      2.25 o
   6   7   5       46.96       53.09      3.00 o
   7   7   5        7.04        7.65      1.65 o
   8   7   5        0.21        2.70      1.63 o
   9   7   5        1.25       -0.33      1.72 o
  10   7   5       18.66       23.87      4.24 o
  11   7   5        2.07        3.55      2.06 o
  12   7   5        3.63        1.27      2.30 o
  13   7   5        7.76        8.76      2.37 o
  14   7   5        0.07       -1.02      2.71 o
 -17   8   5        2.08        1.40      2.22 o
 -16   8   5        3.39        0.13      2.04 o
 -15   8   5       25.13       30.64      2.45 o
 -14   8   5        4.99        7.20      1.85 o
 -13   8   5       20.45       23.48      2.71 o
 -12   8   5        9.74       16.39      1.54 o
 -11   8   5        7.77        8.26      1.37 o
 -10   8   5        5.94        2.68      1.12 o
  -9   8   5        3.57        1.69      1.09 o
  -8   8   5       19.94       12.69      1.32 o
  -7   8   5       23.96       20.60      1.45 o
  -6   8   5      142.20      145.62      5.45 o
  -5   8   5        8.82        7.98      1.19 o
  -4   8   5       32.50       29.75      1.45 o
  -3   8   5      436.42      417.02     12.97 o
  -2   8   5       11.04       16.59      1.43 o
  -1   8   5       18.71       18.95      1.44 o
   0   8   5        0.03       -0.57      0.97 o
   1   8   5        2.13        1.39      1.06 o
   2   8   5        3.09        1.60      1.32 o
   3   8   5        0.13       -0.03      1.28 o
   4   8   5        7.53        5.42      1.50 o
   5   8   5       31.72       30.00      2.27 o
   6   8   5       26.80       25.62      2.13 o
   7   8   5        0.13       -0.52      1.43 o
   8   8   5        1.03       -1.61      1.74 o
   9   8   5       47.64       41.78      3.10 o
  10   8   5        0.14       -1.23      2.59 o
  11   8   5        2.04        1.71      2.03 o
  12   8   5        0.78        1.54      2.33 o
 -16   9   5        0.93        1.88      2.14 o
 -15   9   5        2.61       -1.39      2.00 o
 -14   9   5        9.01        9.13      2.27 o
 -13   9   5        0.63        2.41      1.69 o
 -12   9   5       15.92       18.83      2.01 o
 -11   9   5        2.22        3.18      1.34 o
 -10   9   5       23.29       20.90      1.72 o
  -9   9   5        1.04        2.85      1.25 o
  -8   9   5        1.07       -0.69      1.12 o
  -7   9   5        5.54        6.87      1.27 o
  -6   9   5        2.97        4.78      1.42 o
  -5   9   5        1.80        2.32      1.27 o
  -4   9   5       41.44       45.52      2.11 o
  -3   9   5       35.72       38.50      1.92 o
  -2   9   5       28.79       36.27      1.88 o
  -1   9   5       11.98       11.71      1.46 o
   0   9   5        5.95        6.18      1.29 o
   1   9   5       10.01       10.04      1.63 o
   2   9   5        1.50        1.71      1.44 o
   3   9   5        8.46        6.67      1.65 o
   4   9   5       30.14       31.54      2.71 o
   5   9   5        3.18        3.58      1.66 o
   6   9   5       14.69       12.57      1.98 o
   7   9   5        7.85        9.20      2.19 o
   8   9   5       38.90       46.05      3.32 o
   9   9   5       11.04       12.18      2.48 o
  10   9   5       18.93       17.74      2.83 o
  11   9   5        0.25       -1.62      2.10 o
 -14  10   5       13.09        9.26      2.99 o
 -13  10   5        6.23        7.48      2.74 o
 -12  10   5        1.08        1.26      2.00 o
 -11  10   5        4.97        4.85      2.03 o
 -10  10   5        0.09        1.28      1.52 o
  -9  10   5        0.66        1.02      1.45 o
  -8  10   5        4.66        1.92      1.83 o
  -7  10   5        2.34        1.83      1.81 o
  -6  10   5        1.02        3.15      1.79 o
  -5  10   5        0.21        0.25      1.52 o
  -4  10   5        0.16       -1.34      1.34 o
  -3  10   5        0.02       -0.94      1.40 o
  -2  10   5       16.31       10.52      1.77 o
  -1  10   5       58.52       60.99      2.76 o
   0  10   5        0.26        0.22      1.50 o
   1  10   5       25.84       26.79      2.21 o
   2  10   5        8.10        7.68      1.80 o
   3  10   5        6.98        7.06      1.88 o
   4  10   5       59.70       58.65      2.99 o
   5  10   5        0.24        0.17      1.69 o
   6  10   5       13.51       18.33      2.33 o
   7  10   5        0.06       -2.01      2.01 o
   8  10   5        8.10        8.94      2.46 o
   9  10   5        1.55        1.30      2.25 o
 -11  11   5        1.38        2.26      2.84 o
 -10  11   5        3.96        2.65      3.21 o
  -9  11   5        0.09        0.12      1.90 o
  -8  11   5        2.75        2.12      2.03 o
  -7  11   5        0.12       -2.10      2.10 o
  -6  11   5        0.41       -0.09      2.28 o
  -5  11   5        4.52        4.95      7.44 o
  -4  11   5       13.78        9.81      2.67 o
  -3  11   5       12.07        9.77      2.35 o
  -2  11   5        1.23       -1.02      2.01 o
  -1  11   5        5.59        6.11      2.22 o
   0  11   5        3.77        3.47      2.56 o
   1  11   5        1.34        1.12      1.76 o
   2  11   5        9.80        3.82      1.87 o
   3  11   5        5.08        4.08      1.99 o
   4  11   5        1.32        2.56      1.99 o
   5  11   5        3.83        3.96      2.08 o
   6  11   5       16.72       20.12      2.85 o
  -6  12   5        1.15        0.58      4.14 o
  -5  12   5        0.76        2.52      2.81 o
  -4  12   5        0.01        0.39      2.54 o
  -3  12   5        0.44        0.69      3.32 o
  -2  12   5        1.77        0.05      2.32 o
  -1  12   5        3.33        3.39      2.36 o
   0  12   5        0.12       -0.06      2.21 o
   1  12   5        0.32        1.94      2.35 o
 -23   0   6        1.63       -0.61      4.56 o
 -22   0   6        0.86       -0.40      4.63 o
 -21   0   6       37.16       31.62      5.54 o
 -20   0   6       89.35      103.55      8.28 o
 -19   0   6        7.20        7.64      4.08 o
 -18   0   6       12.99       14.30      3.96 o
 -17   0   6       55.76       52.11      3.80 o
 -16   0   6       20.89       24.94      3.04 o
 -15   0   6       32.86       37.47      3.18 o
 -14   0   6       61.00       53.30      4.79 o
 -13   0   6        4.45        5.78      1.16 o
 -12   0   6      182.85      182.96      3.35 o
 -11   0   6      122.29      151.64      2.82 o
 -10   0   6      318.60      382.13      7.03 o
  -9   0   6     4012.81     4384.01     52.66 o
  -8   0   6       41.55       32.53      2.25 o
  -7   0   6       49.79       40.97      7.00 o
  -6   0   6      112.16      126.63      3.21 o
  -5   0   6     1680.90     1645.88     18.43 o
  -4   0   6     3836.47     3993.72     41.06 o
  -3   0   6     4621.24     5158.05     73.85 o
  -2   0   6     2698.00     2664.83     27.44 o
  -1   0   6     3043.92     3410.88     45.73 o
   0   0   6      917.89     1035.20      9.16 o
   1   0   6     1968.34     2294.08     18.77 o
   2   0   6     6996.20     8361.89     65.44 o
   3   0   6      756.45      903.52      8.24 o
   4   0   6      432.74      469.57      6.21 o
   5   0   6       53.64       51.18      2.57 o
   6   0   6      206.10      185.56      6.69 o
   7   0   6       82.54       59.91      4.32 o
   8   0   6      592.21      466.02     12.08 o
   9   0   6       11.37        3.44      2.56 o
  10   0   6       93.29       83.50      5.90 o
  11   0   6        2.30        4.93      3.07 o
  12   0   6        0.30       -0.33      2.56 o
  13   0   6        8.82        8.19      3.65 o
  14   0   6        2.22        4.14      3.59 o
  15   0   6        8.39       11.65      4.41 o
 -23   1   6        1.18       -2.43      4.66 o
 -22   1   6        0.04       -4.26      4.41 o
 -21   1   6        3.90        4.31      3.16 o
 -20   1   6        4.57        4.51      2.86 o
 -19   1   6       16.51       17.85      3.32 o
 -18   1   6        5.82       10.66      2.81 o
 -17   1   6       46.48       46.63      3.34 o
 -16   1   6        0.60       -1.39      1.63 o
 -15   1   6        1.45        3.00      1.48 o
 -14   1   6       41.91       42.64      1.72 o
 -13   1   6       10.35       10.54      1.12 o
 -12   1   6       42.80       39.69      1.97 o
 -11   1   6       35.20       32.44      1.31 o
 -10   1   6       32.88       25.13      1.46 o
  -9   1   6      185.81      177.46      3.72 o
  -8   1   6      291.85      227.81      3.41 o
  -7   1   6     2813.11     3120.32     23.48 o
  -6   1   6     1809.54     2058.02     16.01 o
  -5   1   6       75.67       55.85      1.57 o
  -4   1   6      373.00      398.25      6.34 o
  -3   1   6       98.09       87.44      1.97 o
  -2   1   6     2991.26     3228.11     30.26 o
  -1   1   6      252.30      241.33      2.84 o
   0   1   6        8.47       13.42      0.62 o
   1   1   6     1056.32     1259.07      8.68 o
   2   1   6      685.49      796.29      5.82 o
   3   1   6      478.24      567.65      4.47 o
   4   1   6       61.35       65.48      2.09 o
   5   1   6      455.94      488.15      5.88 o
   6   1   6      129.49      112.33      2.67 o
   7   1   6      281.73      275.73      4.33 o
   8   1   6       55.65       53.44      2.23 o
   9   1   6      176.90      164.88      5.25 o
  10   1   6       88.50       59.49      3.79 o
  11   1   6       21.06       22.72      2.80 o
  12   1   6       10.17       13.36      2.66 o
  13   1   6        3.54        4.72      3.62 o
  14   1   6       47.84       57.51      6.39 o
  15   1   6        0.17        0.92      3.00 o
  16   1   6       76.74       83.58      8.90 o
  17   1   6       19.26       23.37      4.90 o
 -22   2   6        0.70       -0.58      4.81 o
 -21   2   6        4.50        3.32      4.41 o
 -20   2   6       35.91       47.65      6.24 o
 -19   2   6        6.09        5.42      2.82 o
 -18   2   6        1.13        3.52      2.09 o
 -17   2   6        1.88        3.99      2.02 o
 -16   2   6       21.93       24.27      2.42 o
 -15   2   6       32.41       29.30      2.44 o
 -14   2   6       86.16       72.84      2.20 o
 -13   2   6      356.14      320.57      4.30 o
 -12   2   6       65.84       63.04      1.85 o
 -11   2   6      100.86      101.21      2.15 o
 -10   2   6       25.31       24.17      1.18 o
  -9   2   6     1220.15     1227.01      9.32 o
  -8   2   6        0.60        3.54      1.28 o
  -7   2   6        2.39        2.93      0.64 o
  -6   2   6        5.89        8.93      1.10 o
  -5   2   6      302.08      310.04      4.36 o
  -4   2   6      865.09      841.21     13.88 o
  -3   2   6     2630.83     2839.60     39.28 o
  -2   2   6       19.59       50.88      2.72 o
  -1   2   6      127.50      116.89      1.73 o
   0   2   6       28.19       23.10      0.92 o
   1   2   6        0.38        2.34      0.56 o
   2   2   6      951.18     1130.99      8.32 o
   3   2   6       76.34       98.55      2.19 o
   4   2   6       36.92       41.09      1.49 o
   5   2   6        1.05        1.65      0.84 o
   6   2   6       49.07       37.74      2.79 o
   7   2   6        6.84        7.28      1.44 o
   8   2   6      379.71      321.76      5.12 o
   9   2   6        8.95        8.23      1.83 o
  10   2   6       39.59       37.79      4.53 o
  11   2   6       35.86       37.48      3.27 o
  12   2   6        0.01        1.37      1.95 o
  13   2   6       74.12       74.59      4.73 o
  14   2   6        2.71        1.27      2.43 o
  15   2   6       13.35       18.51      4.85 o
  16   2   6       11.49       13.33      3.38 o
 -22   3   6        1.04       -1.28      4.56 o
 -21   3   6        3.54        7.79      4.84 o
 -20   3   6        0.00        1.03      4.38 o
 -19   3   6        5.15        7.15      3.11 o
 -18   3   6       20.18       12.17      3.16 o
 -17   3   6        1.17        4.86      3.04 o
 -16   3   6       10.10       11.15      2.10 o
 -15   3   6        7.30        9.28      1.36 o
 -14   3   6        9.84        9.57      1.29 o
 -13   3   6        9.51        7.12      1.26 o
 -12   3   6       57.77       42.31      1.84 o
 -11   3   6      141.43      144.20      2.60 o
 -10   3   6        0.16        0.85      0.76 o
  -9   3   6        0.36       -0.40      0.67 o
  -8   3   6       54.84       59.63      1.52 o
  -7   3   6       36.08       33.87      1.21 o
  -6   3   6      911.89      959.90     14.42 o
  -5   3   6      288.09      334.77      5.08 o
  -4   3   6      699.61      746.93     15.03 o
  -3   3   6        0.72        1.77      0.55 o
  -2   3   6      240.45      270.08      4.40 o
  -1   3   6        2.01        4.57      0.69 o
   0   3   6      328.55      412.31      4.50 o
   1   3   6        0.01        0.07      0.54 o
   2   3   6      125.20      149.19      2.37 o
   3   3   6      525.55      494.19      4.68 o
   4   3   6       30.19       28.88      1.28 o
   5   3   6     1430.01     1415.33     10.61 o
   6   3   6       80.12       76.50      2.07 o
   7   3   6       60.39       77.09      2.81 o
   8   3   6      281.05      271.64      5.07 o
   9   3   6       63.05       55.37      2.62 o
  10   3   6        4.05        2.02      1.40 o
  11   3   6       25.38       29.29      3.42 o
  12   3   6       13.48       10.36      2.59 o
  13   3   6        3.37        6.00      2.67 o
  14   3   6        0.00       -2.14      2.33 o
  15   3   6        0.02        0.85      2.60 o
  16   3   6        7.02        7.83      3.27 o
 -21   4   6        7.03       12.20      5.66 o
 -20   4   6        0.27       -3.30      3.30 o
 -19   4   6        2.19        1.67      2.39 o
 -18   4   6       64.71       67.03      3.88 o
 -17   4   6        5.17       11.06      2.38 o
 -16   4   6        0.14        1.20      1.90 o
 -15   4   6        0.72       -0.83      1.26 o
 -14   4   6       12.84        9.42      1.45 o
 -13   4   6      176.12      152.43      3.02 o
 -12   4   6        5.42        0.47      0.99 o
 -11   4   6       34.26       29.40      1.33 o
 -10   4   6        4.22        2.90      0.82 o
  -9   4   6       65.91       54.49      1.55 o
  -8   4   6       22.87       32.92      1.27 o
  -7   4   6       31.20       26.94      1.09 o
  -6   4   6       35.63       38.08      1.70 o
  -5   4   6      138.46      189.20      2.96 o
  -4   4   6       43.27       37.63      1.28 o
  -3   4   6      167.52      208.43      4.08 o
  -2   4   6       28.43       29.02      1.32 o
  -1   4   6       53.41       72.30      2.29 o
   0   4   6      292.89      302.96      3.96 o
   1   4   6       72.59       77.53      2.00 o
   2   4   6      223.59      200.83      3.27 o
   3   4   6      108.33      111.02      2.52 o
   4   4   6      290.40      283.92      4.20 o
   5   4   6      789.36      764.50      7.89 o
   6   4   6      103.08      100.23      2.84 o
   7   4   6      117.41      105.71      4.96 o
   8   4   6        4.44        0.96      1.33 o
   9   4   6        0.00       -1.16      1.29 o
  10   4   6        2.10        2.13      1.51 o
  11   4   6       10.76       11.93      1.97 o
  12   4   6       37.71       44.66      4.00 o
  13   4   6       29.50       37.11      4.69 o
  14   4   6       12.85        7.92      2.86 o
  15   4   6       11.64       10.97      6.66 o
  16   4   6        4.75       10.55      3.39 o
 -21   5   6        3.22        7.82      4.90 o
 -20   5   6       10.55        9.43      5.33 o
 -19   5   6       33.99       30.34      3.29 o
 -18   5   6       67.70       68.40      3.94 o
 -17   5   6       46.59       62.41      3.65 o
 -16   5   6       14.18       13.40      1.54 o
 -15   5   6        0.57       -1.12      1.12 o
 -14   5   6        0.56       -0.13      1.06 o
 -13   5   6        0.10       -0.60      1.00 o
 -12   5   6        0.00       -0.96      0.96 o
 -11   5   6       65.95       80.60      2.42 o
 -10   5   6      111.58       97.19      2.35 o
  -9   5   6       64.92       62.45      2.16 o
  -8   5   6      418.87      427.59      7.26 o
  -7   5   6      419.55      416.92      7.16 o
  -6   5   6      193.78      201.60      2.93 o
  -5   5   6        5.97        7.42      0.73 o
  -4   5   6      113.35      102.84      1.80 o
  -3   5   6       43.80       46.56      1.48 o
  -2   5   6      187.58      184.09      4.67 o
  -1   5   6        0.62        0.87      0.83 o
   0   5   6      238.85      239.48      3.67 o
   1   5   6      305.30      313.82      4.37 o
   2   5   6        1.38       -0.86      0.91 o
   3   5   6       11.28       10.38      1.29 o
   4   5   6        6.88        5.24      1.28 o
   5   5   6        6.57        6.12      1.33 o
   6   5   6       89.67       86.22      2.70 o
   7   5   6      170.77      147.02      3.48 o
   8   5   6       32.17       32.88      3.50 o
   9   5   6        0.43       -0.86      1.49 o
  10   5   6        0.04        0.36      1.56 o
  11   5   6        4.38        4.06      1.83 o
  12   5   6       11.08       15.17      2.38 o
  13   5   6        3.42        2.45      2.59 o
  14   5   6        1.21        2.22      2.85 o
  15   5   6        5.69        4.82      2.95 o
 -20   6   6        1.60       -0.21      4.63 o
 -19   6   6        7.15        3.72      3.51 o
 -18   6   6       11.56       13.77      4.13 o
 -17   6   6        6.59        2.32      2.25 o
 -16   6   6        8.06        8.67      1.76 o
 -15   6   6        0.03       -1.17      1.17 o
 -14   6   6        0.06        0.17      1.14 o
 -13   6   6       12.36        6.23      1.24 o
 -12   6   6       25.85       21.33      1.55 o
 -11   6   6        0.56        0.40      1.34 o
 -10   6   6        8.13        8.72      1.17 o
  -9   6   6       96.53      103.70      2.44 o
  -8   6   6       39.30       43.30      2.01 o
  -7   6   6       24.79       25.62      1.62 o
  -6   6   6      138.78      146.50      3.70 o
  -5   6   6      234.00      220.33      4.35 o
  -4   6   6      117.31      115.12      3.11 o
  -3   6   6       80.04       77.50      2.08 o
  -2   6   6       27.42       22.53      1.18 o
  -1   6   6        0.29       -0.27      0.90 o
   0   6   6       16.08       13.60      1.32 o
   1   6   6       61.44       58.62      2.16 o
   2   6   6       86.96       75.91      2.43 o
   3   6   6       56.35       48.60      2.17 o
   4   6   6       33.09       30.01      1.87 o
   5   6   6       80.50       79.82      2.71 o
   6   6   6        0.12       -1.23      1.23 o
   7   6   6       27.39       30.67      2.07 o
   8   6   6        0.47        0.46      1.51 o
   9   6   6       10.81        8.98      1.89 o
  10   6   6       21.82       33.56      2.77 o
  11   6   6        6.00        3.66      2.39 o
  12   6   6        9.21       13.58      2.41 o
  13   6   6        1.96        2.16      2.15 o
  14   6   6        5.27        8.42      3.22 o
 -19   7   6        2.08        5.60      3.31 o
 -18   7   6        3.08       -0.80      2.93 o
 -17   7   6        5.24        2.89      2.34 o
 -16   7   6       26.71       29.01      2.67 o
 -15   7   6       15.38       16.37      1.99 o
 -14   7   6        0.39       -0.36      1.19 o
 -13   7   6        7.54        7.31      1.38 o
 -12   7   6        0.01       -0.08      1.09 o
 -11   7   6        0.08       -0.68      1.08 o
 -10   7   6        8.96        5.34      1.21 o
  -9   7   6       19.78        9.18      1.22 o
  -8   7   6       28.50       36.89      2.05 o
  -7   7   6        1.22       -0.76      0.97 o
  -6   7   6      220.85      228.82      4.29 o
  -5   7   6       32.98       34.87      1.57 o
  -4   7   6      233.34      242.64      6.09 o
  -3   7   6       54.78       59.61      2.12 o
  -2   7   6       98.62       84.77      1.97 o
  -1   7   6       68.20       56.69      1.72 o
   0   7   6        5.16        5.55      1.27 o
   1   7   6        0.24       -1.07      1.07 o
   2   7   6       18.53       15.59      1.93 o
   3   7   6       61.65       56.70      2.43 o
   4   7   6       23.60       20.39      1.84 o
   5   7   6       17.69       14.32      1.69 o
   6   7   6       10.46       12.10      1.69 o
   7   7   6        2.98        0.42      1.58 o
   8   7   6       34.47       31.13      2.66 o
   9   7   6       24.10       21.43      3.15 o
  10   7   6        0.84        0.28      1.80 o
  11   7   6        5.47        5.79      2.24 o
  12   7   6        9.13        8.40      2.42 o
  13   7   6        1.77        0.70      2.15 o
 -18   8   6        0.94        5.34      4.05 o
 -17   8   6        2.50        0.69      2.91 o
 -16   8   6       14.29       15.10      2.27 o
 -15   8   6        7.79        8.46      2.37 o
 -14   8   6        0.03        1.87      1.71 o
 -13   8   6       22.14       28.03      1.94 o
 -12   8   6        2.63        2.88      1.32 o
 -11   8   6       29.21       28.01      1.79 o
 -10   8   6        2.81        2.19      1.21 o
  -9   8   6        2.43        1.23      1.17 o
  -8   8   6       21.97       21.02      1.51 o
  -7   8   6        2.26        5.39      1.21 o
  -6   8   6       52.93       51.38      1.80 o
  -5   8   6      137.36      135.60      2.76 o
  -4   8   6      106.03       95.24      3.59 o
  -3   8   6        4.29        3.45      1.29 o
  -2   8   6      114.33      106.83      3.02 o
  -1   8   6        3.10        5.25      1.35 o
   0   8   6        4.18        5.42      1.35 o
   1   8   6        3.45        2.04      1.30 o
   2   8   6        1.15        0.17      1.23 o
   3   8   6       22.06       17.27      1.82 o
   4   8   6       13.48       14.68      1.80 o
   5   8   6       82.60       88.53      3.25 o
   6   8   6       23.99       28.90      2.22 o
   7   8   6       73.94       80.00      3.89 o
   8   8   6       23.89       25.15      2.66 o
   9   8   6        1.84        2.74      2.70 o
  10   8   6        0.46        2.33      2.12 o
  11   8   6        1.60       -1.33      2.44 o
  12   8   6        0.10       -2.08      2.08 o
 -16   9   6        0.08       -0.71      2.14 o
 -15   9   6        8.29       12.58      2.14 o
 -14   9   6       23.98       29.27      2.45 o
 -13   9   6        0.00       -0.34      1.64 o
 -12   9   6       13.25       16.41      1.95 o
 -11   9   6        8.94        6.59      1.46 o
 -10   9   6        3.87        1.91      1.31 o
  -9   9   6        1.24        0.58      1.23 o
  -8   9   6       14.51       12.88      1.48 o
  -7   9   6       31.76       30.17      1.93 o
  -6   9   6       50.79       50.69      2.75 o
  -5   9   6       48.21       50.14      3.33 o
  -4   9   6        0.37       -0.07      1.32 o
  -3   9   6        5.45        8.03      1.56 o
  -2   9   6       38.48       38.67      2.19 o
  -1   9   6        2.54        0.49      1.37 o
   0   9   6       30.04       30.88      2.15 o
   1   9   6       37.63       37.90      2.28 o
   2   9   6        2.20        0.81      1.42 o
   3   9   6        9.73        8.53      1.70 o
   4   9   6        3.53        2.98      1.58 o
   5   9   6        9.54        7.51      1.81 o
   6   9   6        2.57        0.89      1.61 o
   7   9   6        3.34        6.35      2.22 o
   8   9   6        9.08       12.93      2.49 o
   9   9   6       13.23       16.48      2.73 o
  10   9   6        2.34        1.29      2.31 o
 -14  10   6        0.82        3.03      2.63 o
 -13  10   6        2.25        4.13      2.18 o
 -12  10   6        0.01       -0.57      1.89 o
 -11  10   6        1.59        1.36      1.58 o
 -10  10   6        6.08        4.95      1.64 o
  -9  10   6        2.51       -0.22      1.52 o
  -8  10   6        0.15       -1.16      1.47 o
  -7  10   6        4.45        2.27      1.74 o
  -6  10   6        4.66        5.30      1.74 o
  -5  10   6        1.68       -0.02      1.43 o
  -4  10   6       12.58       11.76      1.78 o
  -3  10   6        2.55        2.19      1.53 o
  -2  10   6        8.44        7.87      1.72 o
  -1  10   6       17.93       17.78      2.03 o
   0  10   6        6.87        6.92      1.75 o
   1  10   6       23.18       28.43      2.31 o
   2  10   6        1.24       -0.72      2.19 o
   3  10   6       35.83       37.49      2.87 o
   4  10   6        0.22       -0.11      1.69 o
   5  10   6        4.32        3.05      2.93 o
   6  10   6        0.03       -1.80      1.80 o
   7  10   6       15.76       17.21      2.75 o
   8  10   6       16.16       26.00      3.12 o
 -11  11   6        0.12       -2.24      2.69 o
 -10  11   6        0.40       -0.91      2.01 o
  -9  11   6        0.71       -0.91      2.27 o
  -8  11   6        0.24       -0.41      2.30 o
  -7  11   6        0.54       -0.29      2.35 o
  -6  11   6        0.00        0.55      2.51 o
  -5  11   6        4.74        6.41      2.65 o
  -4  11   6        5.84        3.62      2.23 o
  -3  11   6        2.64        1.21      2.17 o
  -2  11   6        0.01       -1.45      2.15 o
  -1  11   6        1.06        1.34      1.73 o
   0  11   6       12.11       12.25      2.74 o
   1  11   6       20.36       22.39      2.39 o
   2  11   6       21.50       29.81      2.58 o
   3  11   6        2.08        2.83      2.00 o
   4  11   6        6.42        9.37      2.17 o
   5  11   6        1.17       -2.24      2.44 o
  -4  12   6        0.52        1.01      2.48 o
  -3  12   6        0.22        0.27      2.24 o
  -2  12   6        1.14        2.80      2.29 o
  -1  12   6        2.57        5.40      3.26 o
 -23   1   7        0.04        0.40      5.05 o
 -22   1   7        3.77        6.06      3.37 o
 -21   1   7        1.30        5.29      3.20 o
 -20   1   7       15.09       21.58      3.52 o
 -19   1   7       10.40       11.25      2.41 o
 -18   1   7       10.70       12.78      2.26 o
 -17   1   7        1.13        0.99      1.56 o
 -16   1   7        8.51        7.39      1.77 o
 -15   1   7        0.13       -0.10      1.43 o
 -14   1   7      249.60      220.19      4.31 o
 -13   1   7        4.77        1.73      1.68 o
 -12   1   7      138.85      131.05      3.25 o
 -11   1   7        0.38       -0.31      0.69 o
 -10   1   7      436.08      432.02      6.24 o
  -9   1   7        0.21        4.30      0.98 o
  -8   1   7      134.93      151.79      2.81 o
  -7   1   7      181.85      176.71      4.34 o
  -6   1   7       42.32       40.17      2.47 o
  -5   1   7       46.69       53.05      1.60 o
  -4   1   7      287.10      255.44      3.86 o
  -3   1   7        0.13        0.04      0.68 o
  -2   1   7      467.40      560.13      5.26 o
  -1   1   7      224.48      246.82      2.61 o
   0   1   7      171.99      215.41      2.38 o
   1   1   7       22.62       39.41      1.06 o
   2   1   7       59.77       62.07      1.27 o
   3   1   7        4.62        2.60      0.53 o
   4   1   7      311.57      258.46      2.67 o
   5   1   7        6.68        5.16      1.07 o
   6   1   7       10.09        3.63      1.06 o
   7   1   7        3.85        3.19      1.09 o
   8   1   7        0.68       -1.62      1.62 o
   9   1   7       84.78       71.01      3.86 o
  10   1   7       34.72       27.66      2.94 o
  11   1   7        2.27        2.79      2.11 o
  12   1   7        0.79       -1.40      3.16 o
  13   1   7        0.16        1.13      3.59 o
  14   1   7        4.04        6.06      4.29 o
  15   1   7       14.40       21.61      6.79 o
  16   1   7       19.62       20.57      5.05 o
 -23   2   7        0.36        0.88      5.08 o
 -22   2   7       10.21        9.04      5.17 o
 -21   2   7        0.27       -4.08      4.11 o
 -20   2   7        5.20        6.24      2.53 o
 -19   2   7        3.48        1.99      2.21 o
 -18   2   7       39.23       39.19      3.11 o
 -17   2   7       18.01       21.14      2.42 o
 -16   2   7        0.36       -1.66      1.90 o
 -15   2   7       47.81       48.88      2.48 o
 -14   2   7        4.62        4.27      1.39 o
 -13   2   7        5.36        4.37      1.42 o
 -12   2   7      119.24      120.64      2.41 o
 -11   2   7        0.16       -0.38      0.74 o
 -10   2   7      137.41      137.77      2.34 o
  -9   2   7      106.10       93.89      1.91 o
  -8   2   7      735.67      728.84     13.31 o
  -7   2   7       92.03       95.43      2.16 o
  -6   2   7      106.56      137.44      1.86 o
  -5   2   7        5.83        8.32      0.63 o
  -4   2   7      159.27      162.81      2.57 o
  -3   2   7      917.85     1051.77     12.64 o
  -2   2   7        1.30       -0.30      0.58 o
  -1   2   7      460.60      523.34      9.56 o
   0   2   7      276.93      266.45      2.96 o
   1   2   7       90.67      104.77      1.87 o
   2   2   7        0.09        0.08      0.45 o
   3   2   7      115.28      109.25      2.26 o
   4   2   7       53.89       53.81      1.77 o
   5   2   7        2.41        3.30      0.94 o
   6   2   7      571.08      560.02      6.99 o
   7   2   7       21.76       23.07      2.07 o
   8   2   7       34.63       24.82      1.81 o
   9   2   7       17.49       13.75      3.74 o
  10   2   7       14.86       16.27      2.53 o
  11   2   7        2.83        3.96      2.21 o
  12   2   7        8.72        9.70      2.62 o
  13   2   7       53.33       52.79      4.29 o
  14   2   7       14.81       22.36      3.47 o
  15   2   7        0.37        3.02      2.93 o
  16   2   7        2.58       -1.98      4.46 o
 -22   3   7        2.82       -4.91      5.75 o
 -21   3   7        1.10        2.01      4.35 o
 -20   3   7        0.90       -3.44      5.42 o
 -19   3   7       15.88       16.56      3.51 o
 -18   3   7        8.40        7.84      2.85 o
 -17   3   7        4.40        9.07      2.08 o
 -16   3   7       10.95        9.42      2.03 o
 -15   3   7        0.03       -0.45      1.60 o
 -14   3   7      122.79       99.91      3.59 o
 -13   3   7       13.70        6.54      1.10 o
 -12   3   7        6.49        1.18      0.93 o
 -11   3   7       64.88       86.44      2.10 o
 -10   3   7        0.51        1.49      0.79 o
  -9   3   7        0.14        0.20      0.73 o
  -8   3   7       25.39       16.94      1.03 o
  -7   3   7      485.62      545.77      4.34 o
  -6   3   7       39.31       29.88      1.02 o
  -5   3   7      214.50      230.83      3.09 o
  -4   3   7      102.44      120.61      2.16 o
  -3   3   7      165.53      161.47      4.03 o
  -2   3   7     1036.68     1099.73     15.94 o
  -1   3   7       76.21       51.71      1.55 o
   0   3   7       98.30       89.83      1.80 o
   1   3   7      173.03      201.81      2.69 o
   2   3   7      256.81      253.30      3.14 o
   3   3   7      407.38      385.57      8.08 o
   4   3   7      939.16      881.19      9.54 o
   5   3   7      537.33      500.82      5.87 o
   6   3   7      329.91      281.34      4.34 o
   7   3   7      116.42      102.29      3.65 o
   8   3   7        0.00       -1.19      1.19 o
   9   3   7        0.03       -1.29      1.29 o
  10   3   7        5.48        2.60      2.03 o
  11   3   7        3.92        1.47      2.22 o
  12   3   7        4.63        4.06      3.58 o
  13   3   7       18.13       20.72      3.30 o
  14   3   7       17.02       12.03      3.17 o
  15   3   7        0.81        1.31      2.85 o
 -22   4   7        0.88        2.43      4.81 o
 -21   4   7        0.39       -4.20      4.20 o
 -20   4   7        4.37        5.65      2.72 o
 -19   4   7        0.01       -1.18      2.37 o
 -18   4   7       16.43       14.11      2.63 o
 -17   4   7        4.36        3.79      2.14 o
 -16   4   7        0.45       -0.59      1.73 o
 -15   4   7        1.32        0.48      1.72 o
 -14   4   7       15.64        8.65      1.45 o
 -13   4   7       37.62       32.89      1.84 o
 -12   4   7        3.57        0.04      1.04 o
 -11   4   7        1.00       -0.02      0.85 o
 -10   4   7       91.30       90.82      2.00 o
  -9   4   7       33.71       26.63      1.13 o
  -8   4   7       36.68       35.06      1.20 o
  -7   4   7        7.91        9.54      0.76 o
  -6   4   7        0.07        3.32      0.67 o
  -5   4   7      387.96      396.83      8.65 o
  -4   4   7       42.07       47.72      1.73 o
  -3   4   7      137.40      175.84      4.68 o
  -2   4   7        0.65        1.14      0.76 o
  -1   4   7        0.46        2.18      0.82 o
   0   4   7       10.19       10.01      1.04 o
   1   4   7       46.51       43.88      1.75 o
   2   4   7       40.96       45.96      1.87 o
   3   4   7      210.33      202.24      3.70 o
   4   4   7      469.49      438.24      5.55 o
   5   4   7      232.23      244.03      4.14 o
   6   4   7      395.13      392.94      5.50 o
   7   4   7        5.95        5.46      1.60 o
   8   4   7        0.50        0.26      1.37 o
   9   4   7        0.33        0.80      1.43 o
  10   4   7       17.91       14.96      2.05 o
  11   4   7       28.63       33.52     11.14 o
  12   4   7        0.24       -0.57      2.28 o
  13   4   7        4.14       10.12      3.00 o
  14   4   7        1.35        0.44      2.60 o
  15   4   7        1.83       -1.96      3.53 o
 -21   5   7        4.77        3.26      5.02 o
 -20   5   7        0.05       -2.44      2.44 o
 -19   5   7        1.10        0.42      2.50 o
 -18   5   7       77.07       88.63      4.43 o
 -17   5   7       14.65       17.25      2.09 o
 -16   5   7        0.96       -0.21      1.42 o
 -15   5   7        0.24       -0.71      1.12 o
 -14   5   7        0.13       -0.48      1.05 o
 -13   5   7       16.37       13.02      1.37 o
 -12   5   7      191.11      162.30      3.09 o
 -11   5   7        5.64        5.80      1.11 o
 -10   5   7      108.32       92.50      2.31 o
  -9   5   7      167.29      175.61      2.98 o
  -8   5   7        1.78        0.86      0.83 o
  -7   5   7       36.12       38.97      1.37 o
  -6   5   7      685.93      705.21     12.11 o
  -5   5   7      175.75      189.29      2.98 o
  -4   5   7        1.88        0.93      0.68 o
  -3   5   7      102.49      110.34      2.64 o
  -2   5   7       28.08       30.71      1.58 o
  -1   5   7       26.30       24.22      1.43 o
   0   5   7      277.57      290.46      4.24 o
   1   5   7       64.80       63.49      2.18 o
   2   5   7      271.48      258.99      4.52 o
   3   5   7      102.93       90.37      2.64 o
   4   5   7       15.68       12.58      1.49 o
   5   5   7      104.65       95.29      2.84 o
   6   5   7      108.68      103.64      3.06 o
   7   5   7       26.61       27.40      1.98 o
   8   5   7       54.50       57.75      2.94 o
   9   5   7        7.73        7.90      1.79 o
  10   5   7       19.40       26.23      2.46 o
  11   5   7        1.80        1.89      1.86 o
  12   5   7        1.56        0.25      2.37 o
  13   5   7        1.11        3.06      2.85 o
  14   5   7        0.04       -0.96      2.63 o
 -20   6   7        0.11        1.24      3.16 o
 -19   6   7       25.89       26.66      3.30 o
 -18   6   7        0.81        0.73      2.39 o
 -17   6   7       28.75       36.87      3.23 o
 -16   6   7        0.35       -0.93      1.52 o
 -15   6   7        0.30        1.01      1.24 o
 -14   6   7       13.11        8.13      1.42 o
 -13   6   7       13.07       12.07      1.43 o
 -12   6   7       45.17       46.80      1.99 o
 -11   6   7       31.06       25.75      1.61 o
 -10   6   7       21.43       26.81      1.59 o
  -9   6   7        4.76        6.72      1.14 o
  -8   6   7        8.71        5.65      1.13 o
  -7   6   7      304.14      288.56      6.09 o
  -6   6   7       28.39       36.00      2.02 o
  -5   6   7      231.60      226.57      8.81 o
  -4   6   7       59.70       56.39      1.77 o
  -3   6   7       42.04       26.94      1.32 o
  -2   6   7       11.67       14.79      1.09 o
  -1   6   7       31.24       21.76      1.51 o
   0   6   7        0.69        2.05      1.05 o
   1   6   7       26.67       27.26      1.73 o
   2   6   7        1.45        2.37      1.17 o
   3   6   7        0.31       -0.43      1.08 o
   4   6   7        7.21       10.64      1.54 o
   5   6   7      140.69      141.29      3.52 o
   6   6   7        8.01        5.41      1.47 o
   7   6   7        5.29        5.93      1.95 o
   8   6   7       17.32       17.83      2.16 o
   9   6   7        0.52       -0.38      1.65 o
  10   6   7        0.33       -0.15      1.73 o
  11   6   7       32.65       34.51      2.96 o
  12   6   7       27.73       35.22      3.07 o
  13   6   7       15.47       18.21      3.59 o
 -19   7   7        3.30        0.35      3.13 o
 -18   7   7       14.29       16.90      2.94 o
 -17   7   7       17.19       21.14      2.96 o
 -16   7   7        9.03       10.41      2.55 o
 -15   7   7       10.55       14.79      1.70 o
 -14   7   7       14.31       18.66      1.72 o
 -13   7   7        0.02       -0.87      1.19 o
 -12   7   7       95.55       84.05      2.56 o
 -11   7   7       48.88       47.12      2.78 o
 -10   7   7       24.59       22.10      1.58 o
  -9   7   7      119.99      123.38      2.76 o
  -8   7   7        0.85        0.31      1.05 o
  -7   7   7        0.49       -0.25      0.95 o
  -6   7   7      417.93      429.96      7.34 o
  -5   7   7      106.95      113.17      2.50 o
  -4   7   7        1.89        0.58      0.90 o
  -3   7   7       23.79       22.08      1.31 o
  -2   7   7      144.27      125.89      3.15 o
  -1   7   7      125.41      113.13      3.23 o
   0   7   7       80.51       71.06      2.58 o
   1   7   7      154.03      149.99      3.50 o
   2   7   7        1.67       -0.61      1.19 o
   3   7   7       84.35       90.65      2.93 o
   4   7   7       16.44       15.92      2.26 o
   5   7   7       15.50       12.84      1.73 o
   6   7   7      192.10      178.83      4.19 o
   7   7   7        0.37       -0.04      1.45 o
   8   7   7        7.14        7.99      2.15 o
   9   7   7        8.75        8.65      2.17 o
  10   7   7        7.73       11.95      2.43 o
  11   7   7        0.02       -0.38      2.06 o
  12   7   7        5.25        5.50      2.41 o
 -18   8   7        2.02        2.51      3.08 o
 -17   8   7        5.65        5.14      2.43 o
 -16   8   7        3.85        3.91      2.32 o
 -15   8   7       41.96       54.84      4.84 o
 -14   8   7        2.68        3.62      1.46 o
 -13   8   7       33.44       36.23      2.11 o
 -12   8   7       16.48       19.56      1.70 o
 -11   8   7        4.13        4.32      1.35 o
 -10   8   7        4.45        4.53      1.30 o
  -9   8   7       33.81       20.40      1.62 o
  -8   8   7        1.82       -0.03      1.11 o
  -7   8   7        3.72        3.27      1.27 o
  -6   8   7        3.15        4.30      1.12 o
  -5   8   7       16.68       12.02      1.65 o
  -4   8   7        5.82        5.39      1.40 o
  -3   8   7       14.43       16.77      1.69 o
  -2   8   7       53.16       51.79      3.15 o
  -1   8   7        8.47        7.51      1.48 o
   0   8   7        0.00       -0.36      1.27 o
   1   8   7        0.48        1.77      1.33 o
   2   8   7        0.10       -0.29      1.30 o
   3   8   7        1.58       -0.97      1.36 o
   4   8   7        0.11       -0.39      1.46 o
   5   8   7        5.49        4.57      1.65 o
   6   8   7        0.09       -1.46      1.46 o
   7   8   7        0.89       -0.18      1.62 o
   8   8   7        6.15        4.74      2.11 o
   9   8   7        0.04       -0.61      1.96 o
  10   8   7        8.64        7.41      2.43 o
  11   8   7        0.60       -2.57      2.79 o
 -16   9   7        4.55        7.13      2.54 o
 -15   9   7       24.45       33.41      2.67 o
 -14   9   7        1.13        0.27      1.70 o
 -13   9   7        2.71        2.65      1.47 o
 -12   9   7        0.73       -1.13      1.34 o
 -11   9   7        2.04        0.66      1.33 o
 -10   9   7        0.68        1.45      1.29 o
  -9   9   7       23.65       26.47      1.97 o
  -8   9   7       10.36       13.13      1.65 o
  -7   9   7        0.14        0.17      1.62 o
  -6   9   7        0.23        0.12      1.40 o
  -5   9   7        4.26        3.66      1.49 o
  -4   9   7       35.38       40.38      2.29 o
  -3   9   7       15.00       10.20      1.64 o
  -2   9   7        4.34        4.64      1.54 o
  -1   9   7        0.29        0.35      1.40 o
   0   9   7        0.04        0.29      1.41 o
   1   9   7        0.10       -1.10      1.36 o
   2   9   7        3.65        2.87      1.60 o
   3   9   7        5.75        4.83      1.72 o
   4   9   7        6.21        9.41      1.87 o
   5   9   7        2.60        1.33      1.68 o
   6   9   7        5.80        6.93      1.94 o
   7   9   7        2.07       -0.20      2.00 o
   8   9   7        6.30        6.70      2.46 o
   9   9   7        6.54        5.47      2.38 o
 -14  10   7        6.96        8.50      2.08 o
 -13  10   7        2.99        1.91      1.82 o
 -12  10   7        0.18       -0.16      1.45 o
 -11  10   7        1.79        2.52      1.48 o
 -10  10   7        7.24        4.19      1.72 o
  -9  10   7        0.17        0.37      1.86 o
  -8  10   7       21.46       22.21      2.40 o
  -7  10   7        1.71       -0.05      1.65 o
  -6  10   7        7.64       11.92      2.11 o
  -5  10   7        0.12       -0.26      1.52 o
  -4  10   7        0.27       -0.14      1.50 o
  -3  10   7        1.42        1.68      1.58 o
  -2  10   7        0.20       -1.28      1.49 o
  -1  10   7        4.63        4.59      1.72 o
   0  10   7       13.37       16.16      2.12 o
   1  10   7       24.54       23.50      2.31 o
   2  10   7       69.55       82.28      3.62 o
   3  10   7       23.93       29.10      2.64 o
   4  10   7       64.86       63.76      3.23 o
   5  10   7        5.17        3.80      1.97 o
   6  10   7       15.44       16.82      2.68 o
   7  10   7        5.04        5.19      2.39 o
 -10  11   7       13.92       17.95      6.80 o
  -9  11   7        2.06        2.38      2.49 o
  -8  11   7        0.03        0.67      4.14 o
  -7  11   7        0.02        1.86      2.50 o
  -6  11   7        8.55       10.42      3.21 o
  -5  11   7        0.34       -0.86      2.43 o
  -4  11   7        2.33        1.40      2.07 o
  -3  11   7        2.74        1.83      1.75 o
  -2  11   7        0.33       -1.65      1.65 o
  -1  11   7        0.89        0.10      1.76 o
   0  11   7        5.76        6.41      2.05 o
   1  11   7       23.71       28.06      2.54 o
   2  11   7        0.94       -0.49      1.86 o
   3  11   7        0.00        0.43      1.88 o
   4  11   7        7.18        6.46      2.15 o
 -23   0   8        5.85        3.65      4.99 o
 -22   0   8        0.01        2.28      4.47 o
 -21   0   8       38.52       60.16      7.09 o
 -20   0   8       15.25       16.80      4.96 o
 -19   0   8        1.20       -1.43      2.54 o
 -18   0   8        4.07        5.93      3.50 o
 -17   0   8        8.59       10.53      2.55 o
 -16   0   8        4.30        5.65      2.29 o
 -15   0   8      271.01      259.13      6.99 o
 -14   0   8        4.57        2.62      2.04 o
 -13   0   8      197.40      191.19      5.57 o
 -12   0   8       35.52       43.63      3.03 o
 -11   0   8       30.80       47.92      3.18 o
 -10   0   8      482.77      596.73      9.59 o
  -9   0   8      408.99      438.94      9.40 o
  -8   0   8      331.19      321.19      6.09 o
  -7   0   8      174.33      196.41      5.22 o
  -6   0   8        1.27        0.48      1.00 o
  -5   0   8      861.32      849.60     11.16 o
  -4   0   8       55.21       66.15      3.93 o
  -3   0   8     3202.04     3399.11     56.03 o
  -2   0   8     1349.90     1368.50     15.58 o
  -1   0   8        2.96        1.14      0.86 o
   0   0   8      117.46       88.67      1.93 o
   1   0   8      224.64      182.15      2.83 o
   2   0   8      386.36      396.46      4.62 o
   3   0   8     2319.41     2058.81     17.38 o
   4   0   8      126.58      173.35      7.26 o
   5   0   8       63.76       44.67      4.08 o
   6   0   8       57.24       58.21      4.66 o
   7   0   8      195.54      136.29      6.63 o
   8   0   8       41.21       36.64      4.32 o
   9   0   8        7.69        4.66      2.89 o
  10   0   8        3.60        2.04      2.86 o
  11   0   8        3.40        2.62      3.07 o
  12   0   8       63.66       64.30      6.12 o
  13   0   8       98.73      104.55      7.52 o
 -23   1   8       28.68       39.68      6.88 o
 -22   1   8        1.02        4.23      3.37 o
 -21   1   8        2.45        5.56      3.14 o
 -20   1   8        2.58        6.55      2.47 o
 -19   1   8        8.60        6.18      2.33 o
 -18   1   8        1.80        1.36      1.63 o
 -17   1   8        3.79       -0.02      1.56 o
 -16   1   8      212.13      200.95      4.53 o
 -15   1   8        0.98        0.33      1.38 o
 -14   1   8        8.49        5.93      1.51 o
 -13   1   8       58.30       64.65      2.65 o
 -12   1   8      288.50      316.90      4.91 o
 -11   1   8       72.25       76.83      2.58 o
 -10   1   8        4.76        3.89      1.13 o
  -9   1   8       27.22       29.22      2.05 o
  -8   1   8       74.31       79.40      2.23 o
  -7   1   8      113.02      138.77      2.69 o
  -6   1   8      907.24      929.36      8.52 o
  -5   1   8       16.05       27.41      0.94 o
  -4   1   8      376.77      387.56      4.12 o
  -3   1   8       35.39       48.53      3.41 o
  -2   1   8      878.21      758.16      6.80 o
  -1   1   8      983.00     1107.55      8.06 o
   0   1   8       39.10       48.06      1.21 o
   1   1   8       11.08       19.53      0.75 o
   2   1   8       50.78       35.63      1.15 o
   3   1   8      144.86      158.53      2.12 o
   4   1   8       77.48       61.29      1.77 o
   5   1   8        6.25        0.84      1.06 o
   6   1   8       14.38       23.89      2.28 o
   7   1   8        1.81       -0.50      2.65 o
   8   1   8      118.52      103.33      4.35 o
   9   1   8        1.46       -1.77      1.77 o
  10   1   8        7.06        2.32      3.62 o
  11   1   8        9.51        8.03      3.74 o
  12   1   8       34.41       43.70      5.36 o
  13   1   8        0.92       -1.92      3.50 o
  14   1   8        2.23       11.17      4.66 o
  15   1   8       35.20       40.32      5.90 o
 -23   2   8        5.37       -2.25      4.81 o
 -22   2   8        0.81        3.01      4.53 o
 -21   2   8        0.38       -2.92      2.94 o
 -20   2   8        0.01        0.56      2.30 o
 -19   2   8        0.90        2.20      2.13 o
 -18   2   8        0.09        0.08      1.97 o
 -17   2   8        3.95        5.63      1.98 o
 -16   2   8        8.27        9.51      1.82 o
 -15   2   8       10.18        7.22      1.60 o
 -14   2   8        0.73        1.59      1.32 o
 -13   2   8       21.61       24.37      1.86 o
 -12   2   8       20.93       11.99      1.73 o
 -11   2   8      221.51      204.37      2.96 o
 -10   2   8      289.56      308.76      3.60 o
  -9   2   8      594.52      640.16      6.94 o
  -8   2   8      236.47      178.23      3.14 o
  -7   2   8      184.26      166.55      2.67 o
  -6   2   8        0.97        1.04      0.63 o
  -5   2   8      191.31      183.01      3.00 o
  -4   2   8      152.86      211.55      2.92 o
  -3   2   8      212.19      227.90      3.70 o
  -2   2   8       85.40       73.24      1.57 o
  -1   2   8       27.29       31.06      1.21 o
   0   2   8       72.09       70.34      1.31 o
   1   2   8      133.11      140.55      3.10 o
   2   2   8     1011.71     1001.78      7.42 o
   3   2   8      433.88      401.75      4.73 o
   4   2   8       30.78       38.36      1.74 o
   5   2   8      272.93      266.17      4.05 o
   6   2   8       39.70       34.61      1.95 o
   7   2   8       75.69       50.56      2.30 o
   8   2   8        2.43        7.64      3.26 o
   9   2   8        6.41        7.33      3.35 o
  10   2   8       51.52       48.15      3.68 o
  11   2   8       41.65       45.61      3.72 o
  12   2   8        0.13        2.21      2.50 o
  13   2   8       28.74       31.04      3.73 o
  14   2   8       10.50       11.29      4.32 o
  15   2   8       54.75       57.88      4.93 o
 -22   3   8        0.11        1.70      4.96 o
 -21   3   8        6.12        3.89      3.42 o
 -20   3   8        1.61        1.14      3.06 o
 -19   3   8        0.09        0.61      2.64 o
 -18   3   8        6.73        4.77      2.61 o
 -17   3   8        4.72        4.82      2.00 o
 -16   3   8       22.73       19.53      2.39 o
 -15   3   8        1.78       -1.27      1.58 o
 -14   3   8       27.42       19.57      2.29 o
 -13   3   8        2.62        2.57      1.30 o
 -12   3   8      217.67      193.92      3.15 o
 -11   3   8        0.21        0.65      0.87 o
 -10   3   8       20.14       21.87      1.17 o
  -9   3   8       14.62       11.23      0.98 o
  -8   3   8       71.95       62.00      1.93 o
  -7   3   8       10.43       17.01      1.03 o
  -6   3   8      307.93      279.57      3.35 o
  -5   3   8       63.01       54.10      1.83 o
  -4   3   8       77.80       72.94      1.62 o
  -3   3   8      151.61      144.57      2.77 o
  -2   3   8      277.42      300.88      3.83 o
  -1   3   8        9.42       11.25      0.85 o
   0   3   8      201.37      233.36      2.99 o
   1   3   8      351.69      321.93      3.67 o
   2   3   8      267.34      254.52      4.92 o
   3   3   8      313.64      302.97      3.78 o
   4   3   8       65.23       70.09      2.35 o
   5   3   8        0.45       -0.11      1.12 o
   6   3   8       24.81       25.56      1.66 o
   7   3   8       38.42       38.44      2.25 o
   8   3   8       25.15       29.98      2.21 o
   9   3   8       30.42       29.88      3.08 o
  10   3   8        3.48        4.39      2.37 o
  11   3   8        1.88       -0.61      2.19 o
  12   3   8       10.67       12.64      3.04 o
  13   3   8        9.07       10.74      3.24 o
  14   3   8        1.85       -2.71      2.71 o
  15   3   8       10.65       12.29      4.32 o
 -22   4   8        0.23       -1.84      3.51 o
 -21   4   8        6.63        4.04      2.83 o
 -20   4   8        2.88       -1.12      2.59 o
 -19   4   8       21.55       24.88      3.80 o
 -18   4   8        2.80        0.94      2.22 o
 -17   4   8        1.28        1.15      2.04 o
 -16   4   8        0.07       -1.86      1.86 o
 -15   4   8        5.18        4.37      2.03 o
 -14   4   8        1.78       -0.06      1.43 o
 -13   4   8      112.61      102.35      2.61 o
 -12   4   8       10.93       13.74      1.34 o
 -11   4   8      528.50      562.90      8.51 o
 -10   4   8      129.99      140.45      2.25 o
  -9   4   8       76.42       74.17      1.70 o
  -8   4   8       29.12       29.73      1.31 o
  -7   4   8     1389.02     1295.16     25.36 o
  -6   4   8      579.98      612.49     13.88 o
  -5   4   8       50.67       59.35      1.76 o
  -4   4   8       32.85       27.79      1.35 o
  -3   4   8       91.33      100.90      2.33 o
  -2   4   8        5.80        2.26      0.85 o
  -1   4   8        2.23        1.06      0.86 o
   0   4   8      560.99      548.15      6.09 o
   1   4   8        7.14       11.33      1.31 o
   2   4   8      784.11      793.39      8.06 o
   3   4   8      145.17      148.76      3.20 o
   4   4   8       20.19       22.87      1.71 o
   5   4   8     1156.31     1137.86     10.84 o
   6   4   8      279.07      249.33      4.37 o
   7   4   8       23.57       28.57      2.66 o
   8   4   8        0.61        1.44      1.42 o
   9   4   8        1.71        2.88      2.10 o
  10   4   8        0.31        1.33      2.31 o
  11   4   8       13.99       12.56      2.93 o
  12   4   8        0.00       -2.30      2.30 o
  13   4   8        2.67        6.27      3.06 o
  14   4   8        0.14        2.67      2.90 o
 -21   5   8        7.39        7.58      2.99 o
 -20   5   8        7.96        6.93      3.21 o
 -19   5   8        0.09        1.75      2.56 o
 -18   5   8        6.18        3.21      1.92 o
 -17   5   8        9.16        7.99      1.83 o
 -16   5   8        0.08        1.03      1.69 o
 -15   5   8        2.71       -1.36      1.36 o
 -14   5   8        1.84        2.48      1.44 o
 -13   5   8       66.97       75.85      2.42 o
 -12   5   8       16.26       21.62      1.54 o
 -11   5   8       49.46       46.90      1.87 o
 -10   5   8        9.84        8.98      1.19 o
  -9   5   8       88.89       91.14      3.74 o
  -8   5   8      253.02      242.39      5.78 o
  -7   5   8      209.07      191.07      2.76 o
  -6   5   8       91.26      100.24      3.18 o
  -5   5   8       20.62       22.05      1.13 o
  -4   5   8       76.18       67.74      2.16 o
  -3   5   8       35.01       31.85      1.41 o
  -2   5   8       30.85       26.08      1.49 o
  -1   5   8       59.31       64.68      2.25 o
   0   5   8       13.81        9.92      1.26 o
   1   5   8        4.13       -0.50      1.04 o
   2   5   8      107.41      101.57      2.82 o
   3   5   8       74.83       67.33      2.55 o
   4   5   8      224.49      203.85      4.00 o
   5   5   8       43.82       50.10      2.42 o
   6   5   8       75.67       70.25      2.92 o
   7   5   8       35.76       36.01      2.47 o
   8   5   8       48.78       54.48      3.01 o
   9   5   8        7.66        8.38      1.94 o
  10   5   8       19.85       23.26      2.74 o
  11   5   8        4.01        0.90      2.49 o
  12   5   8       33.72       42.70      4.31 o
  13   5   8        0.43       -2.80      2.80 o
 -20   6   8        0.16       -0.93      2.58 o
 -19   6   8        0.86       -0.09      2.53 o
 -18   6   8        9.96       13.66      2.85 o
 -17   6   8       23.17       27.76      2.60 o
 -16   6   8       12.07       13.22      1.95 o
 -15   6   8       19.07       19.58      2.04 o
 -14   6   8        2.86        2.85      1.31 o
 -13   6   8       33.10       37.05      1.92 o
 -12   6   8        0.00       -0.28      1.13 o
 -11   6   8       91.46       86.40      2.47 o
 -10   6   8      128.03      120.31      3.66 o
  -9   6   8        4.93        2.25      1.06 o
  -8   6   8        6.29        4.46      1.11 o
  -7   6   8       98.13       95.25      3.52 o
  -6   6   8      278.04      266.85      8.37 o
  -5   6   8        0.04        0.33      0.88 o
  -4   6   8       86.89       78.18      2.95 o
  -3   6   8        4.41        1.17      0.88 o
  -2   6   8       39.01       33.69      1.76 o
  -1   6   8        7.73        7.88      1.26 o
   0   6   8       22.34       27.96      1.78 o
   1   6   8       28.00       25.73      2.76 o
   2   6   8        0.14       -1.07      1.07 o
   3   6   8        5.65        5.09      1.35 o
   4   6   8        1.88        1.58      1.30 o
   5   6   8      131.08      127.24      4.76 o
   6   6   8       22.47       16.95      1.84 o
   7   6   8        0.04       -0.82      1.34 o
   8   6   8       18.97       19.54      2.34 o
   9   6   8       18.35       19.42      2.45 o
  10   6   8        0.00       -1.35      1.71 o
  11   6   8        0.33        1.20      2.02 o
  12   6   8        7.07       10.53      3.36 o
 -19   7   8        0.67        3.43      2.69 o
 -18   7   8       35.60       37.51      3.52 o
 -17   7   8       24.90       33.51      3.31 o
 -16   7   8       24.59       33.42      2.57 o
 -15   7   8       14.73       15.62      2.03 o
 -14   7   8        8.38        7.62      1.51 o
 -13   7   8        4.04        3.40      1.35 o
 -12   7   8        1.07        0.02      1.26 o
 -11   7   8        0.68       -0.40      1.17 o
 -10   7   8       12.93       19.73      1.57 o
  -9   7   8       75.03       78.09      2.89 o
  -8   7   8        7.95        8.07      2.09 o
  -7   7   8       96.97       91.48      3.88 o
  -6   7   8       62.23       65.79      2.12 o
  -5   7   8       11.14       14.43      1.29 o
  -4   7   8      100.67       96.42      4.18 o
  -3   7   8        0.45        0.44      0.91 o
  -2   7   8       28.03       24.22      1.60 o
  -1   7   8        8.23        8.92      1.44 o
   0   7   8        2.63        2.38      1.27 o
   1   7   8        5.12        1.06      1.59 o
   2   7   8       15.26       16.44      1.76 o
   3   7   8        3.33        2.55      1.38 o
   4   7   8       12.09       12.96      1.73 o
   5   7   8        3.55        4.44      1.57 o
   6   7   8        0.60        0.70      1.51 o
   7   7   8        4.56        4.80      1.70 o
   8   7   8        0.01       -1.75      1.75 o
   9   7   8       13.20       17.36      2.57 o
  10   7   8        3.34        9.55      2.44 o
  11   7   8        8.79        7.10      2.48 o
 -18   8   8        6.54       10.43      2.77 o
 -17   8   8       17.81       27.05      3.17 o
 -16   8   8       14.91       23.11      2.93 o
 -15   8   8        1.34        2.04      1.79 o
 -14   8   8        0.01       -0.98      1.35 o
 -13   8   8        7.89        9.69      1.57 o
 -12   8   8        0.32       -0.86      1.28 o
 -11   8   8       50.78       57.53      2.40 o
 -10   8   8        2.60        1.70      1.27 o
  -9   8   8       14.39       18.41      1.82 o
  -8   8   8        6.89        7.51      1.47 o
  -7   8   8        7.81        7.54      1.26 o
  -6   8   8        0.96       -0.88      1.05 o
  -5   8   8       23.94       25.71      1.54 o
  -4   8   8       76.61       69.54      3.17 o
  -3   8   8       19.73       21.34      1.86 o
  -2   8   8        0.95        3.34      1.38 o
  -1   8   8       59.29       64.65      2.65 o
   0   8   8       14.20       12.67      2.60 o
   1   8   8       32.12       27.88      2.07 o
   2   8   8        1.96        0.09      1.42 o
   3   8   8        1.37        2.10      1.51 o
   4   8   8        4.76        3.31      1.60 o
   5   8   8       12.89       15.99      2.08 o
   6   8   8       16.77       16.28      2.14 o
   7   8   8        1.30        2.18      1.94 o
   8   8   8        3.24        3.05      2.10 o
   9   8   8        3.69        3.96      2.31 o
  10   8   8        0.13       -2.27      2.27 o
 -16   9   8        1.26        2.66      2.36 o
 -15   9   8        1.43       -0.38      2.16 o
 -14   9   8        4.75        4.58      1.66 o
 -13   9   8        0.57        0.92      1.86 o
 -12   9   8        1.50        0.43      1.40 o
 -11   9   8        0.07       -1.23      1.81 o
 -10   9   8        0.73       -1.33      1.43 o
  -9   9   8       49.54       44.38      2.36 o
  -8   9   8        8.47       11.58      1.66 o
  -7   9   8       82.15       78.95      3.01 o
  -6   9   8        1.46       -0.29      1.46 o
  -5   9   8        7.52        6.83      1.63 o
  -4   9   8        0.28       -0.84      1.41 o
  -3   9   8        0.02       -1.34      1.34 o
  -2   9   8        0.12       -1.52      1.52 o
  -1   9   8        3.15        3.36      1.53 o
   0   9   8        0.29        1.07      1.48 o
   1   9   8        2.32        2.73      1.58 o
   2   9   8       22.08       23.52      3.27 o
   3   9   8        7.77        5.68      1.85 o
   4   9   8        4.11        4.86      1.79 o
   5   9   8        8.75       10.09      2.03 o
   6   9   8        0.89        1.72      1.86 o
   7   9   8        1.33        0.74      2.15 o
   8   9   8        1.12        1.53      2.24 o
 -14  10   8        0.75        0.10      1.84 o
 -13  10   8        0.04       -2.69      2.69 o
 -12  10   8        0.64       -0.48      1.67 o
 -11  10   8        8.56        4.23      2.13 o
 -10  10   8        1.11        1.06      1.91 o
  -9  10   8        6.80        6.95      2.37 o
  -8  10   8       15.04       16.74      2.37 o
  -7  10   8        4.94        7.24      2.00 o
  -6  10   8        0.18       -1.54      1.54 o
  -5  10   8        0.73       -1.48      1.48 o
  -4  10   8        5.35        8.45      1.84 o
  -3  10   8        1.47        3.22      1.67 o
  -2  10   8       10.74       12.24      2.83 o
  -1  10   8       17.50       23.47      2.84 o
   0  10   8        1.25        0.73      1.78 o
   1  10   8       30.38       38.79      2.70 o
   2  10   8        7.81       11.04      2.09 o
   3  10   8        3.04        3.60      1.88 o
   4  10   8        0.51        0.74      1.90 o
   5  10   8       16.61       19.29      2.48 o
   6  10   8       16.63       21.68      2.66 o
 -10  11   8        0.02        0.40      2.65 o
  -9  11   8        1.92        4.81      2.84 o
  -8  11   8        0.00        0.41      5.81 o
  -7  11   8        0.55       -0.71      2.49 o
  -6  11   8        4.25        6.05      2.04 o
  -5  11   8        3.60        0.99      1.81 o
  -4  11   8        2.27       -1.72      1.72 o
  -3  11   8        1.79        0.89      1.82 o
  -2  11   8       10.48       10.03      2.09 o
  -1  11   8       12.62       11.03      2.17 o
   0  11   8       35.69       39.85      2.84 o
   1  11   8        0.13       -0.65      1.82 o
   2  11   8        0.52       -1.73      1.87 o
 -23   1   9        0.00        0.62      3.46 o
 -22   1   9       13.80       13.40      3.83 o
 -21   1   9        2.74        2.98      2.48 o
 -20   1   9        0.65       -0.33      2.17 o
 -19   1   9        1.01        0.34      1.74 o
 -18   1   9        0.44        0.16      1.72 o
 -17   1   9        0.92        0.92      1.66 o
 -16   1   9       30.92       29.66      2.30 o
 -15   1   9       18.68       19.79      2.02 o
 -14   1   9       89.42       80.47      3.03 o
 -13   1   9        2.66        2.54      1.35 o
 -12   1   9      314.80      308.09      4.99 o
 -11   1   9      132.98      120.61      3.12 o
 -10   1   9      103.53      104.40      3.30 o
  -9   1   9        5.12        4.37      1.12 o
  -8   1   9      130.38      114.13      2.67 o
  -7   1   9      164.95      163.48      3.04 o
  -6   1   9      225.78      230.95      4.90 o
  -5   1   9        0.89        0.27      0.64 o
  -4   1   9       14.06       11.57      1.17 o
  -3   1   9       95.78       87.04      2.41 o
  -2   1   9       78.62       79.14      1.64 o
  -1   1   9        6.64       15.12      0.86 o
   0   1   9       36.63       43.91      1.12 o
   1   1   9       65.60       60.43      1.29 o
   2   1   9       25.28       20.79      1.02 o
   3   1   9      308.13      284.39      3.82 o
   4   1   9      218.54      216.80      3.26 o
   5   1   9       34.57       27.26      1.68 o
   6   1   9       71.07       64.67      3.45 o
   7   1   9       58.15       51.61      3.42 o
   8   1   9        0.19       -0.46      1.74 o
   9   1   9        3.65        0.42      2.00 o
  10   1   9        0.60        1.10      3.23 o
  11   1   9       22.23       19.75      4.56 o
  12   1   9        3.76        3.62      3.99 o
  13   1   9       58.26       68.80      7.09 o
  14   1   9       10.47       18.26      5.02 o
 -23   2   9        0.90        9.16      5.29 o
 -22   2   9        4.74        5.75      3.64 o
 -21   2   9       10.57       11.00      3.12 o
 -20   2   9        0.17        1.29      2.26 o
 -19   2   9        3.00        1.77      2.20 o
 -18   2   9        0.01       -1.64      1.64 o
 -17   2   9        0.24        0.86      1.60 o
 -16   2   9       13.97        9.08      1.79 o
 -15   2   9       46.43       35.44      2.27 o
 -14   2   9        1.80        0.06      1.35 o
 -13   2   9        5.39        5.11      1.52 o
 -12   2   9       78.79       98.44      3.11 o
 -11   2   9       10.94       13.86      1.57 o
 -10   2   9       35.52       37.79      1.89 o
  -9   2   9      721.43      709.54     12.27 o
  -8   2   9        9.96        8.05      1.09 o
  -7   2   9      225.60      223.00      2.62 o
  -6   2   9      221.63      248.29      2.87 o
  -5   2   9       15.58       25.69      1.22 o
  -4   2   9       16.44       18.04      1.02 o
  -3   2   9       82.80       80.87      1.81 o
  -2   2   9      113.40      123.10      2.11 o
  -1   2   9        4.57        5.80      0.66 o
   0   2   9       88.47       97.80      1.63 o
   1   2   9        4.09        4.72      0.72 o
   2   2   9      232.39      206.38      3.34 o
   3   2   9      189.13      191.07      3.26 o
   4   2   9        5.60        3.44      1.22 o
   5   2   9      164.47      144.88      2.92 o
   6   2   9       35.68       31.09      1.98 o
   7   2   9       16.67       17.10      3.80 o
   8   2   9       51.79       49.33      5.17 o
   9   2   9        0.73       -0.25      2.03 o
  10   2   9       93.45       98.31      5.06 o
  11   2   9      121.74      147.32      6.18 o
  12   2   9       21.31       22.43      4.52 o
  13   2   9       52.29       75.97      5.20 o
  14   2   9        0.90        4.14      3.42 o
 -22   3   9        3.98        2.00      3.42 o
 -21   3   9        0.10       -0.76      3.25 o
 -20   3   9        6.26        6.15      3.13 o
 -19   3   9        6.08        8.58      2.91 o
 -18   3   9        0.95        1.44      2.26 o
 -17   3   9        4.57        2.14      2.00 o
 -16   3   9       16.93       16.32      2.02 o
 -15   3   9        1.41        2.29      1.53 o
 -14   3   9       19.90       18.00      1.84 o
 -13   3   9       14.79       16.48      1.75 o
 -12   3   9      148.15      117.49      2.86 o
 -11   3   9      545.08      551.72      8.48 o
 -10   3   9       13.29       14.42      1.37 o
  -9   3   9      161.59      181.61      3.38 o
  -8   3   9     1142.39     1124.62     23.37 o
  -7   3   9      612.76      572.49      8.44 o
  -6   3   9      348.01      404.84      5.94 o
  -5   3   9      188.50      177.94      3.12 o
  -4   3   9       51.09       48.38      2.53 o
  -3   3   9       93.10       83.98      1.81 o
  -2   3   9       29.44       38.28      1.39 o
  -1   3   9        4.00        4.23      0.83 o
   0   3   9      113.22      101.67      2.14 o
   1   3   9      868.05      802.91      6.97 o
   2   3   9     1080.96     1015.87      9.48 o
   3   3   9      210.64      217.60      4.73 o
   4   3   9      610.58      594.02      9.57 o
   5   3   9       12.61       10.74      1.33 o
   6   3   9      185.17      165.44      3.48 o
   7   3   9        4.81        3.65      1.46 o
   8   3   9        3.76        4.33      2.18 o
   9   3   9        4.59        6.64      2.37 o
  10   3   9        7.23        8.00      2.71 o
  11   3   9        3.20        0.10      2.58 o
  12   3   9       14.85       17.63      4.85 o
  13   3   9       33.94       35.75      7.18 o
  14   3   9        5.17        1.15      3.19 o
 -22   4   9        5.95        2.15      3.55 o
 -21   4   9       15.34       15.93      3.56 o
 -20   4   9       15.71       21.70      3.24 o
 -19   4   9       10.43        8.45      2.73 o
 -18   4   9        5.09        5.80      2.38 o
 -17   4   9        5.34        2.61      2.14 o
 -16   4   9        5.03        3.82      2.79 o
 -15   4   9       28.99       20.00      2.39 o
 -14   4   9        0.06       -1.40      1.40 o
 -13   4   9        0.03        0.91      1.54 o
 -12   4   9      238.75      261.05      4.16 o
 -11   4   9       23.97       27.62      1.28 o
 -10   4   9       60.71       51.43      1.83 o
  -9   4   9      355.06      353.40      6.82 o
  -8   4   9      356.14      333.44      7.62 o
  -7   4   9        3.80        8.43      0.86 o
  -6   4   9      318.78      346.42     10.53 o
  -5   4   9        4.10        7.27      0.86 o
  -4   4   9       15.79       13.48      1.17 o
  -3   4   9        1.32        1.06      0.85 o
  -2   4   9       51.20       51.76      2.75 o
  -1   4   9      339.05      343.45      4.64 o
   0   4   9       74.20       64.74      2.29 o
   1   4   9       16.94       12.81      1.37 o
   2   4   9      228.50      203.93      3.74 o
   3   4   9        6.91        3.70      1.23 o
   4   4   9       20.61       23.06      1.74 o
   5   4   9      145.58      140.47      3.33 o
   6   4   9        1.58        1.64      1.27 o
   7   4   9        1.72        0.66      1.49 o
   8   4   9        1.76        2.94      1.62 o
   9   4   9       16.94       19.68      3.31 o
  10   4   9       34.43       38.91      3.90 o
  11   4   9       10.40        7.22      2.92 o
  12   4   9        2.70        2.75      2.89 o
  13   4   9        2.57       -0.38      2.71 o
 -21   5   9        0.39       -0.76      2.65 o
 -20   5   9        0.00        1.37      2.70 o
 -19   5   9        1.98        1.80      2.06 o
 -18   5   9       39.70       49.71      2.99 o
 -17   5   9        5.23        8.43      1.91 o
 -16   5   9       22.80       26.37      2.29 o
 -15   5   9        6.97       10.82      1.81 o
 -14   5   9        8.80        6.66      1.65 o
 -13   5   9       26.42       30.61      2.10 o
 -12   5   9       12.14        9.40      1.28 o
 -11   5   9       17.44       22.90      1.51 o
 -10   5   9        8.31        7.83      1.21 o
  -9   5   9        0.31        1.20      1.02 o
  -8   5   9      143.86      133.07      3.72 o
  -7   5   9       17.16       17.73      1.15 o
  -6   5   9       37.89       37.77      1.67 o
  -5   5   9        0.34        0.58      0.77 o
  -4   5   9        7.08        5.83      0.91 o
  -3   5   9        2.61       -0.17      0.90 o
  -2   5   9       22.09       25.90      1.57 o
  -1   5   9       57.28       47.30      2.07 o
   0   5   9       16.00       14.35      1.47 o
   1   5   9      285.83      288.12      4.62 o
   2   5   9      369.72      366.52      5.95 o
   3   5   9      131.32      122.49      3.18 o
   4   5   9        0.99        1.05      1.26 o
   5   5   9        0.67       -0.01      1.22 o
   6   5   9        2.40        2.72      1.35 o
   7   5   9       20.79       24.10      3.76 o
   8   5   9       35.25       34.23      2.66 o
   9   5   9        2.34        1.23      1.82 o
  10   5   9        7.90        9.96      2.99 o
  11   5   9        0.64        3.58      2.71 o
  12   5   9        0.29        3.84      3.09 o
 -20   6   9       11.84       15.90      3.09 o
 -19   6   9       72.51       79.93      4.48 o
 -18   6   9       41.68       54.81      3.08 o
 -17   6   9       16.48       21.56      2.36 o
 -16   6   9       11.89       12.06      2.01 o
 -15   6   9       28.82       22.87      2.22 o
 -14   6   9        1.06        0.46      1.56 o
 -13   6   9        5.45        2.08      1.29 o
 -12   6   9       21.65       21.62      2.66 o
 -11   6   9        0.35        0.46      1.12 o
 -10   6   9        7.06        9.74      1.54 o
  -9   6   9        4.33        9.69      1.44 o
  -8   6   9      104.04       97.88      3.12 o
  -7   6   9      116.73      117.16      2.64 o
  -6   6   9       72.42       77.77      2.61 o
  -5   6   9      230.89      215.72      6.75 o
  -4   6   9       27.88       28.30      1.95 o
  -3   6   9       42.84       33.19      1.59 o
  -2   6   9       16.42       17.07      1.52 o
  -1   6   9       61.35       66.81      2.46 o
   0   6   9        1.91        0.41      1.31 o
   1   6   9       49.67       47.87      2.24 o
   2   6   9        0.82        0.91      1.22 o
   3   6   9       22.02       20.67      1.79 o
   4   6   9       46.09       43.31      2.28 o
   5   6   9        7.89        9.42      1.62 o
   6   6   9       54.47       55.60      2.64 o
   7   6   9        0.37        1.65      1.80 o
   8   6   9        1.41       -1.47      1.71 o
   9   6   9        1.33        0.41      1.90 o
  10   6   9       16.71       19.56      2.74 o
  11   6   9        9.47       12.81      3.41 o
 -19   7   9        0.39        0.26      2.52 o
 -18   7   9       19.60       26.35      3.27 o
 -17   7   9        5.95        6.96      2.08 o
 -16   7   9        0.89       -1.67      1.67 o
 -15   7   9       20.53       22.67      2.28 o
 -14   7   9        8.32        9.00      1.83 o
 -13   7   9        7.93        6.36      1.47 o
 -12   7   9       38.65       46.82      2.16 o
 -11   7   9        5.55        5.61      1.33 o
 -10   7   9        2.12        1.62      1.34 o
  -9   7   9       18.54       21.76      1.81 o
  -8   7   9       10.64       10.40      1.33 o
  -7   7   9        1.55        2.00      1.09 o
  -6   7   9       22.00       29.32      1.62 o
  -5   7   9       18.91       19.31      1.43 o
  -4   7   9        0.00       -0.70      0.94 o
  -3   7   9        0.39       -0.55      0.93 o
  -2   7   9        1.15       -0.86      0.97 o
  -1   7   9       45.84       41.05      2.16 o
   0   7   9       57.95       56.39      2.56 o
   1   7   9        1.62        1.55      1.29 o
   2   7   9        3.76        3.26      1.41 o
   3   7   9       15.08       16.24      1.82 o
   4   7   9       69.08       68.95      2.92 o
   5   7   9        7.28        5.68      1.67 o
   6   7   9       10.68       11.86      1.91 o
   7   7   9        1.64        1.63      1.92 o
   8   7   9       32.70       33.93      3.02 o
   9   7   9       19.97       19.60      2.73 o
  10   7   9        0.05       -0.19      2.15 o
 -18   8   9        5.66        8.08      2.75 o
 -17   8   9       14.83       21.38      3.81 o
 -16   8   9        0.57        0.78      1.81 o
 -15   8   9        1.41        1.54      1.81 o
 -14   8   9        7.40        6.29      1.89 o
 -13   8   9        0.39        0.73      1.43 o
 -12   8   9        4.64        3.22      1.47 o
 -11   8   9        2.10        0.64      1.66 o
 -10   8   9        0.00        0.74      1.42 o
  -9   8   9       10.35       10.55      1.62 o
  -8   8   9       12.63       15.66      1.51 o
  -7   8   9        0.06       -0.22      1.08 o
  -6   8   9        6.41        3.15      1.20 o
  -5   8   9        5.68        4.79      1.20 o
  -4   8   9       50.09       46.04      2.34 o
  -3   8   9        5.00        3.15      1.48 o
  -2   8   9       24.88       25.41      2.02 o
  -1   8   9        2.07        1.11      1.37 o
   0   8   9       47.95       48.06      3.60 o
   1   8   9       14.23       12.36      1.78 o
   2   8   9        6.76        6.12      1.64 o
   3   8   9        0.77       -1.41      1.41 o
   4   8   9        0.11       -0.54      1.50 o
   5   8   9        0.07       -0.74      1.56 o
   6   8   9        0.23        0.73      1.66 o
   7   8   9        1.17        2.72      2.11 o
   8   8   9       20.29       23.29      2.81 o
   9   8   9        8.49        9.46      2.60 o
 -16   9   9        0.79        0.91      2.41 o
 -15   9   9        5.97        6.51      2.05 o
 -14   9   9        2.94        3.54      1.85 o
 -13   9   9        1.06       -0.83      1.53 o
 -12   9   9        0.20       -0.42      1.65 o
 -11   9   9        0.77        0.95      1.60 o
 -10   9   9        4.93        5.62      1.69 o
  -9   9   9       11.42       14.33      1.87 o
  -8   9   9        2.03        3.71      1.88 o
  -7   9   9        0.34        1.05      1.54 o
  -6   9   9        0.59        2.92      1.56 o
  -5   9   9        0.11       -1.19      1.42 o
  -4   9   9        2.25        3.04      1.59 o
  -3   9   9       12.41       10.91      1.85 o
  -2   9   9        3.78        2.22      1.56 o
  -1   9   9       11.39       18.01      2.03 o
   0   9   9        0.05       -1.44      1.44 o
   1   9   9       22.94       25.09      2.23 o
   2   9   9        0.93       -0.23      1.58 o
   3   9   9        0.67       -0.75      1.59 o
   4   9   9        2.38       -0.82      2.28 o
   5   9   9        0.51       -1.66      1.66 o
   6   9   9        4.03        1.00      1.94 o
   7   9   9        6.21        6.13      2.47 o
 -13  10   9        0.62       -1.14      1.72 o
 -12  10   9        0.06       -1.65      1.65 o
 -11  10   9        2.51        2.12      2.05 o
 -10  10   9       23.80       27.59      2.85 o
  -9  10   9        0.08        1.47      3.27 o
  -8  10   9       11.70       10.82      2.23 o
  -7  10   9        4.29        2.79      2.02 o
  -6  10   9       12.85       14.66      2.10 o
  -5  10   9        0.37        1.55      1.74 o
  -4  10   9        7.75        9.68      1.94 o
  -3  10   9        1.85        0.41      1.74 o
  -2  10   9       26.34       32.40      2.56 o
  -1  10   9        7.63        8.02      2.00 o
   0  10   9       24.21       24.97      2.46 o
   1  10   9       43.35       44.89      2.85 o
   2  10   9       27.78       25.78      3.01 o
   3  10   9       13.37       16.30      2.89 o
   4  10   9       11.39        8.92      2.24 o
   5  10   9        2.80       -1.96      2.78 o
  -9  11   9        4.52        8.90      2.33 o
  -8  11   9        4.90        5.31      2.23 o
  -7  11   9        0.84       -1.84      1.84 o
  -6  11   9        5.57        7.06      2.22 o
  -5  11   9        2.58        1.36      1.85 o
  -4  11   9        0.23       -1.74      1.74 o
  -3  11   9        2.67        3.87      2.16 o
  -2  11   9        0.26       -0.82      1.92 o
  -1  11   9       19.77       21.72      2.66 o
   0  11   9        2.90        2.71      1.99 o
   1  11   9        1.80        5.20      3.21 o
 -23   0  10       16.57       19.32      5.87 o
 -22   0  10        0.17       -3.44      3.83 o
 -21   0  10        0.17       -2.54      2.88 o
 -20   0  10        0.83       -0.71      2.71 o
 -19   0  10       52.18       39.20      5.01 o
 -18   0  10        0.03       -1.64      2.19 o
 -17   0  10        6.26        3.65      2.51 o
 -16   0  10      107.09      126.24      5.45 o
 -15   0  10      218.04      215.61     11.23 o
 -14   0  10        4.65        2.69      2.19 o
 -13   0  10      189.38      180.55      5.58 o
 -12   0  10      136.67      169.08      5.42 o
 -11   0  10       30.04       30.58      2.75 o
 -10   0  10        4.74        7.52      1.93 o
  -9   0  10      177.97      165.54      4.72 o
  -8   0  10      366.90      364.12      7.03 o
  -7   0  10      541.45      540.43      8.74 o
  -6   0  10        3.16        6.14      1.40 o
  -5   0  10       74.33       95.18      4.78 o
  -4   0  10       80.32      106.90      3.28 o
  -3   0  10        9.63       13.85      1.48 o
  -2   0  10        6.24        5.14      1.23 o
  -1   0  10       30.71       29.43      1.49 o
   0   0  10      269.83      276.71      4.02 o
   1   0  10        9.92       10.18      1.10 o
   2   0  10      671.93      754.16      8.22 o
   3   0  10      632.54      505.18      7.45 o
   4   0  10       28.81       25.26      3.56 o
   5   0  10      860.83      741.70     16.98 o
   6   0  10      273.42      238.35      9.07 o
   7   0  10       65.28       75.13      5.63 o
   8   0  10       26.30       24.83      4.08 o
   9   0  10        9.69        8.98      3.65 o
  10   0  10       78.31       60.83      5.96 o
 -23   1  10        5.23        8.09      3.72 o
 -22   1  10        3.78        4.41      2.66 o
 -21   1  10        5.09        5.97      2.88 o
 -20   1  10        3.00        0.82      1.95 o
 -19   1  10        0.10       -1.35      1.74 o
 -18   1  10       26.25       25.99      2.44 o
 -17   1  10       32.10       32.66      2.41 o
 -16   1  10       27.96       27.34      2.22 o
 -15   1  10        8.12        6.39      1.66 o
 -14   1  10       50.46       51.05      2.57 o
 -13   1  10        6.38        3.57      1.52 o
 -12   1  10      107.27       97.55      3.05 o
 -11   1  10      152.55      175.12      3.71 o
 -10   1  10      622.04      568.09      6.80 o
  -9   1  10      247.97      235.00      3.95 o
  -8   1  10       44.80       53.57      2.05 o
  -7   1  10        4.87        0.34      0.96 o
  -6   1  10     1050.01     1046.37      9.85 o
  -5   1  10       10.20       12.50      1.02 o
  -4   1  10       36.45       43.02      1.97 o
  -3   1  10       48.17       59.45      2.20 o
  -2   1  10      127.54      119.39      2.08 o
  -1   1  10      101.61      102.49      1.92 o
   0   1  10      396.21      348.67      3.25 o
   1   1  10     1094.08     1114.38     10.33 o
   2   1  10      792.39      844.69      6.76 o
   3   1  10       91.22       96.41      2.31 o
   4   1  10       27.82       36.09      1.99 o
   5   1  10       16.78       15.03      2.75 o
   6   1  10       42.72       42.74      3.36 o
   7   1  10       21.49       18.12      2.56 o
   8   1  10       10.18       12.63      4.03 o
   9   1  10        1.68        1.40      3.29 o
  10   1  10       13.36       14.76      4.32 o
  11   1  10        0.20       -3.29      3.29 o
  12   1  10      123.34      119.19      8.58 o
  13   1  10       97.51      104.95      8.64 o
 -23   2  10        0.28       -4.73      4.73 o
 -22   2  10        7.39       11.12      3.75 o
 -21   2  10        2.54        2.24      2.51 o
 -20   2  10        1.86       -0.24      2.21 o
 -19   2  10       15.99       12.88      2.62 o
 -18   2  10        3.46        6.48      1.94 o
 -17   2  10        0.01        0.40      1.62 o
 -16   2  10        0.96        2.37      1.68 o
 -15   2  10       35.49       38.96      2.41 o
 -14   2  10       31.08       30.08      2.13 o
 -13   2  10        2.28        3.84      1.50 o
 -12   2  10      290.21      286.64      4.88 o
 -11   2  10       28.74       27.34      1.84 o
 -10   2  10       67.72       66.07      3.39 o
  -9   2  10        9.47        6.23      1.14 o
  -8   2  10      476.09      496.74      5.39 o
  -7   2  10       94.44      113.17      3.89 o
  -6   2  10        8.52        7.56      0.80 o
  -5   2  10       54.00       55.81      1.53 o
  -4   2  10      199.47      214.00      3.40 o
  -3   2  10        4.06        1.12      0.83 o
  -2   2  10        3.27        5.17      0.81 o
  -1   2  10        0.33       -0.17      0.62 o
   0   2  10       59.14       65.59      1.85 o
   1   2  10       99.51       93.70      2.41 o
   2   2  10       27.79       32.58      1.62 o
   3   2  10      167.72      154.99      3.06 o
   4   2  10       15.90       14.93      1.34 o
   5   2  10       92.53       80.78      2.67 o
   6   2  10       26.32       20.33      3.99 o
   7   2  10        1.35        2.04      3.07 o
   8   2  10        5.10        3.82      2.23 o
   9   2  10        4.83        5.15      3.21 o
  10   2  10       21.30       23.60      3.56 o
  11   2  10        0.17       -2.74      2.74 o
  12   2  10       77.09       90.44      5.64 o
  13   2  10        0.13        2.00      3.03 o
 -22   3  10        5.34        3.25      3.00 o
 -21   3  10       16.93       17.76      3.98 o
 -20   3  10       26.94       35.70      9.07 o
 -19   3  10        9.91       11.53      3.65 o
 -18   3  10        3.97        7.21      2.32 o
 -17   3  10        2.42        5.24      1.79 o
 -16   3  10       26.07       28.34      2.29 o
 -15   3  10        4.19        2.46      1.65 o
 -14   3  10       45.64       50.49      2.29 o
 -13   3  10        1.97        2.69      1.33 o
 -12   3  10       12.47       11.36      1.49 o
 -11   3  10       25.46       27.45      1.72 o
 -10   3  10      387.05      377.02      6.99 o
  -9   3  10      546.17      550.43     13.69 o
  -8   3  10      219.04      194.48      2.67 o
  -7   3  10       28.96       35.68      1.20 o
  -6   3  10        1.05        2.16      0.88 o
  -5   3  10       59.33       58.37      2.27 o
  -4   3  10       15.73       17.44      1.07 o
  -3   3  10      169.98      206.00      3.11 o
  -2   3  10        5.09        4.26      1.41 o
  -1   3  10     1724.87     1684.02     13.53 o
   0   3  10      270.19      267.51      4.09 o
   1   3  10       62.15       51.69      2.14 o
   2   3  10      807.04      812.77      8.52 o
   3   3  10      268.85      266.12      4.28 o
   4   3  10        0.02       -1.00      1.00 o
   5   3  10        0.12        0.24      1.14 o
   6   3  10        2.74        1.41      1.42 o
   7   3  10        0.02        2.29      2.05 o
   8   3  10       34.54       34.67      3.47 o
   9   3  10       30.31       28.21      3.47 o
  10   3  10       14.73       18.79      3.33 o
  11   3  10       32.85       33.20      4.00 o
  12   3  10        5.13        6.74      3.32 o
  13   3  10        3.98       -1.51      3.30 o
 -22   4  10        0.00       -2.45      2.70 o
 -21   4  10        0.18       -2.67      2.67 o
 -20   4  10        9.19       17.08      3.18 o
 -19   4  10       17.51       24.75      3.24 o
 -18   4  10       13.07       16.59      2.78 o
 -17   4  10        3.75        3.52      2.28 o
 -16   4  10       10.45        9.11      2.37 o
 -15   4  10        0.00       -1.23      1.58 o
 -14   4  10        0.03       -0.22      1.47 o
 -13   4  10       44.75       40.84      2.40 o
 -12   4  10        0.74        2.07      1.19 o
 -11   4  10       50.35       50.67      2.30 o
 -10   4  10        0.00       -1.01      1.01 o
  -9   4  10       34.65       32.29      1.64 o
  -8   4  10       23.52       29.60      1.33 o
  -7   4  10      340.01      361.92      8.73 o
  -6   4  10       46.61       50.55      2.05 o
  -5   4  10       78.29       66.94      1.75 o
  -4   4  10       37.87       37.90      1.70 o
  -3   4  10        2.79        1.73      0.97 o
  -2   4  10      186.69      148.41      3.10 o
  -1   4  10        0.60        1.06      1.05 o
   0   4  10        5.55        2.72      1.16 o
   1   4  10       12.26       17.57      1.50 o
   2   4  10       25.50       14.34      1.54 o
   3   4  10       11.12        9.55      1.39 o
   4   4  10       46.49       47.31      2.19 o
   5   4  10        5.34        5.88      1.54 o
   6   4  10       30.31       27.64      1.96 o
   7   4  10        0.04       -1.53      1.53 o
   8   4  10       18.84       22.48      3.35 o
   9   4  10        1.37        0.00      2.41 o
  10   4  10       12.93       18.36      5.77 o
  11   4  10       34.41       42.80      4.44 o
  12   4  10       60.21       77.60      6.25 o
 -21   5  10        4.09       -0.49      2.90 o
 -20   5  10       54.74       62.41      4.31 o
 -19   5  10       53.77       59.11      3.27 o
 -18   5  10        8.05        7.65      2.49 o
 -17   5  10        9.49        7.80      2.01 o
 -16   5  10       13.17       10.27      2.30 o
 -15   5  10        9.26       11.00      2.59 o
 -14   5  10       63.43       66.42      2.96 o
 -13   5  10        0.07       -0.80      1.39 o
 -12   5  10       21.70       18.14      1.83 o
 -11   5  10        0.73       -1.16      1.16 o
 -10   5  10       10.23        6.01      1.38 o
  -9   5  10      118.91      127.74      3.05 o
  -8   5  10      240.89      241.93      6.75 o
  -7   5  10      274.04      262.82      6.98 o
  -6   5  10       19.12       18.09      1.17 o
  -5   5  10       44.56       45.69      1.60 o
  -4   5  10       17.64       18.76      1.18 o
  -3   5  10       62.71       62.46      2.22 o
  -2   5  10       26.71       16.44      1.51 o
  -1   5  10       93.16       77.90      2.57 o
   0   5  10       49.47       48.69      2.21 o
   1   5  10       33.30       30.46      1.91 o
   2   5  10       74.50       74.81      2.68 o
   3   5  10       31.00       28.14      1.99 o
   4   5  10        6.21        5.28      1.41 o
   5   5  10       92.06       77.83      2.89 o
   6   5  10       66.88       71.01      2.93 o
   7   5  10       14.33       16.74      2.26 o
   8   5  10        1.62        4.35      1.92 o
   9   5  10        0.00        2.12      2.61 o
  10   5  10       43.68       52.85      4.68 o
  11   5  10        3.68        6.03      5.33 o
 -20   6  10        8.18       13.92      3.08 o
 -19   6  10        0.28        1.94      2.08 o
 -18   6  10        4.64        5.40      2.20 o
 -17   6  10        0.32        1.32      1.88 o
 -16   6  10       40.21       52.51      3.40 o
 -15   6  10        0.44        0.37      1.67 o
 -14   6  10        0.06        0.41      1.52 o
 -13   6  10        5.96        5.51      2.30 o
 -12   6  10        0.03       -0.91      1.35 o
 -11   6  10        1.41        1.80      1.40 o
 -10   6  10        4.88        2.80      1.34 o
  -9   6  10        4.25        2.69      1.15 o
  -8   6  10       12.40        9.20      1.25 o
  -7   6  10      161.21      155.86      4.09 o
  -6   6  10       15.91       12.01      1.26 o
  -5   6  10        2.24        2.49      1.02 o
  -4   6  10       39.38       36.89      1.70 o
  -3   6  10        9.03        9.42      1.20 o
  -2   6  10       13.89       11.59      1.48 o
  -1   6  10        3.91        0.67      1.15 o
   0   6  10       91.78       78.08      2.75 o
   1   6  10        4.49        3.58      1.38 o
   2   6  10        3.56        2.09      1.38 o
   3   6  10        0.64        1.17      1.35 o
   4   6  10        4.74        3.57      1.48 o
   5   6  10        0.90        4.01      1.50 o
   6   6  10        4.24        5.35      1.68 o
   7   6  10        0.02       -1.44      1.80 o
   8   6  10        0.04       -0.58      1.94 o
   9   6  10        5.11        0.54      2.47 o
  10   6  10        4.22        0.58      3.02 o
 -19   7  10        7.71       12.03      4.05 o
 -18   7  10       24.16       26.01      2.70 o
 -17   7  10        5.82        5.66      2.02 o
 -16   7  10        5.57        5.84      2.04 o
 -15   7  10       19.96       21.70      2.31 o
 -14   7  10        0.07       -1.05      1.60 o
 -13   7  10       15.05       13.10      1.92 o
 -12   7  10        1.78        2.41      1.54 o
 -11   7  10        4.21        3.01      1.49 o
 -10   7  10        1.39        1.63      1.37 o
  -9   7  10        7.72        3.57      1.46 o
  -8   7  10        3.51        2.43      1.17 o
  -7   7  10       55.45       56.65      2.63 o
  -6   7  10        0.79        2.07      1.13 o
  -5   7  10        1.19        0.78      1.20 o
  -4   7  10        5.23        4.55      1.16 o
  -3   7  10       21.31       21.64      1.48 o
  -2   7  10        1.44        0.14      1.04 o
  -1   7  10       10.24        8.47      1.56 o
   0   7  10       30.14       31.54      2.09 o
   1   7  10       13.55       17.37      1.94 o
   2   7  10        0.78        1.32      1.46 o
   3   7  10       29.53       35.27      2.29 o
   4   7  10        3.08        1.28      1.49 o
   5   7  10       14.33       12.95      1.96 o
   6   7  10       14.71       19.97      2.20 o
   7   7  10       15.01       19.41      2.66 o
   8   7  10        3.58        4.66      2.21 o
   9   7  10        0.14       -2.11      2.11 o
 -17   8  10        1.81        2.84      2.51 o
 -16   8  10        2.20       -0.54      1.78 o
 -15   8  10        3.61        1.14      1.90 o
 -14   8  10        0.23       -0.04      1.68 o
 -13   8  10       12.54       11.57      2.02 o
 -12   8  10        8.48       10.16      1.82 o
 -11   8  10       55.25       69.73      2.99 o
 -10   8  10        8.08       11.26      1.75 o
  -9   8  10        3.68        2.21      2.26 o
  -8   8  10        6.11        9.94      1.44 o
  -7   8  10        2.13        3.01      1.24 o
  -6   8  10        0.33       -0.50      1.14 o
  -5   8  10        3.21        2.65      1.18 o
  -4   8  10        5.34        5.68      1.58 o
  -3   8  10       11.57        9.01      1.67 o
  -2   8  10       11.45       10.79      1.73 o
  -1   8  10        7.70        5.81      1.63 o
   0   8  10        1.34        0.74      1.40 o
   1   8  10       10.49        7.31      1.77 o
   2   8  10        0.67       -1.43      1.43 o
   3   8  10       12.64       13.99      2.34 o
   4   8  10        0.57        0.82      1.57 o
   5   8  10        0.69        0.04      1.65 o
   6   8  10        4.05        4.45      1.83 o
   7   8  10        0.71        2.79      2.20 o
   8   8  10        0.02       -0.22      2.19 o
 -16   9  10        0.05       -1.97      2.23 o
 -15   9  10        0.31       -1.53      1.81 o
 -14   9  10        1.62        2.52      1.86 o
 -13   9  10        0.01       -1.55      1.55 o
 -12   9  10        0.02        0.02      1.65 o
 -11   9  10       45.15       50.79      2.72 o
 -10   9  10        0.11        0.24      1.51 o
  -9   9  10       29.67       34.20      3.10 o
  -8   9  10        2.26        3.25      1.96 o
  -7   9  10        9.69        7.37      1.82 o
  -6   9  10        0.36        1.02      1.58 o
  -5   9  10       18.87       18.73      2.03 o
  -4   9  10       27.07       29.78      2.31 o
  -3   9  10        6.86        8.08      1.80 o
  -2   9  10       25.73       27.61      2.26 o
  -1   9  10       16.16       19.25      3.07 o
   0   9  10       10.48       12.12      2.00 o
   1   9  10       17.47       14.10      2.09 o
   2   9  10       11.64       12.62      2.07 o
   3   9  10        7.77        8.93      2.03 o
   4   9  10        0.37       -1.63      1.63 o
   5   9  10        4.84        6.22      2.03 o
   6   9  10        0.75       -1.74      1.86 o
 -13  10  10        0.06        1.06      1.80 o
 -12  10  10        3.22        1.99      2.24 o
 -11  10  10        3.90        2.60      2.20 o
 -10  10  10        2.55        0.94      2.11 o
  -9  10  10       11.39       12.94      2.42 o
  -8  10  10        0.09        1.20      1.96 o
  -7  10  10        0.11       -1.62      1.69 o
  -6  10  10       11.06        9.95      2.06 o
  -5  10  10        0.21       -1.23      1.69 o
  -4  10  10       45.25       42.72      2.76 o
  -3  10  10        6.38        3.70      1.92 o
  -2  10  10        0.80       -1.00      1.83 o
  -1  10  10        3.86        3.06      1.95 o
   0  10  10        3.39        2.84      1.87 o
   1  10  10        2.46        2.68      2.09 o
   2  10  10        8.33       10.76      2.15 o
   3  10  10        2.75        2.05      1.96 o
  -8  11  10        0.11       -1.99      1.99 o
  -7  11  10        1.61        2.36      3.05 o
  -6  11  10        1.07        0.25      1.93 o
  -5  11  10        0.38       -1.37      1.76 o
  -4  11  10        8.57        7.89      2.14 o
  -3  11  10        0.72       -0.86      1.86 o
  -2  11  10       24.20       28.96      2.72 o
 -23   1  11        2.99        4.88      2.89 o
 -22   1  11        0.03        2.30      2.70 o
 -21   1  11        0.31       -1.95      1.95 o
 -20   1  11        9.62       11.20      2.30 o
 -19   1  11        0.31       -0.84      1.81 o
 -18   1  11        2.32        1.90      1.83 o
 -17   1  11       10.76       15.00      2.42 o
 -16   1  11        3.45        3.88      1.71 o
 -15   1  11       47.07       60.53      2.95 o
 -14   1  11       54.78       50.08      2.62 o
 -13   1  11       26.49       32.87      2.18 o
 -12   1  11      119.83      123.15      3.38 o
 -11   1  11       41.21       50.04      2.37 o
 -10   1  11       33.38       34.16      1.95 o
  -9   1  11        5.31        4.98      1.25 o
  -8   1  11      232.60      219.56      3.84 o
  -7   1  11       32.55       26.97      1.10 o
  -6   1  11        9.63        9.84      0.84 o
  -5   1  11       59.54       64.06      2.21 o
  -4   1  11        3.22        5.15      1.17 o
  -3   1  11      102.30      105.37      2.12 o
  -2   1  11      146.69      135.38      2.33 o
  -1   1  11      131.98      126.64      1.99 o
   0   1  11       88.10       85.25      1.95 o
   1   1  11      140.52      138.22      2.73 o
   2   1  11        7.77        5.03      1.21 o
   3   1  11       20.01       20.55      1.70 o
   4   1  11        3.84        2.44      1.93 o
   5   1  11        0.36       -0.19      1.88 o
   6   1  11        5.53        4.62      2.12 o
   7   1  11        0.00        0.09      3.07 o
   8   1  11       48.66       55.59      5.75 o
   9   1  11        5.79        5.45      3.74 o
  10   1  11        2.13       -0.18      3.74 o
  11   1  11       31.44       37.15      5.99 o
  12   1  11        0.44        4.66      4.11 o
 -23   2  11        2.45        6.40      4.56 o
 -22   2  11        3.82        5.89      3.22 o
 -21   2  11       36.91       42.13      5.32 o
 -20   2  11       11.79       15.75      2.46 o
 -19   2  11       38.97       45.65      3.02 o
 -18   2  11        5.87        6.31      2.07 o
 -17   2  11       22.73       22.22      2.23 o
 -16   2  11        0.22       -1.55      1.55 o
 -15   2  11       44.84       41.38      2.53 o
 -14   2  11       62.59       51.97      2.66 o
 -13   2  11        3.02        5.59      1.62 o
 -12   2  11      161.37      153.83      3.76 o
 -11   2  11       93.44       82.61      2.89 o
 -10   2  11      455.48      425.59      7.65 o
  -9   2  11      248.20      237.44      6.19 o
  -8   2  11        5.06        5.58      1.10 o
  -7   2  11      280.89      270.32      4.91 o
  -6   2  11       12.38       12.66      1.08 o
  -5   2  11       79.22       66.37      2.74 o
  -4   2  11       58.53       70.19      1.80 o
  -3   2  11       19.63       23.81      1.40 o
  -2   2  11      534.80      522.18      4.60 o
  -1   2  11      740.42      714.58      7.05 o
   0   2  11      376.88      383.65      3.81 o
   1   2  11      339.67      348.98      5.86 o
   2   2  11       18.07       20.16      1.48 o
   3   2  11        5.91        7.30      1.20 o
   4   2  11        4.21        0.67      1.48 o
   5   2  11       38.11       36.03      4.72 o
   6   2  11        0.98        3.32      2.98 o
   7   2  11        8.29        9.48      2.50 o
   8   2  11        0.34       -1.94      2.20 o
   9   2  11       39.96       49.51      4.27 o
  10   2  11        0.82        2.41      2.85 o
  11   2  11      168.24      204.85      7.85 o
  12   2  11        0.85        0.79      4.20 o
 -22   3  11        4.69        2.45      2.97 o
 -21   3  11       27.10       35.11      3.81 o
 -20   3  11       29.36       34.07      4.25 o
 -19   3  11       17.78       21.73      3.69 o
 -18   3  11       10.22        9.40      2.04 o
 -17   3  11        0.14       -0.32      1.64 o
 -16   3  11        0.01        0.23      1.49 o
 -15   3  11       24.01       26.64      2.04 o
 -14   3  11       38.39       34.06      2.07 o
 -13   3  11        0.70        1.87      1.34 o
 -12   3  11      102.94      109.43      3.26 o
 -11   3  11        1.32       -0.01      1.16 o
 -10   3  11      123.77      142.88      3.56 o
  -9   3  11       33.92       26.20      1.60 o
  -8   3  11      353.05      332.39      8.52 o
  -7   3  11       23.30       28.09      1.23 o
  -6   3  11        0.10       -0.56      0.66 o
  -5   3  11       18.46       21.40      1.20 o
  -4   3  11       32.56       32.17      1.69 o
  -3   3  11       28.36       30.63      1.46 o
  -2   3  11      313.07      264.80      5.00 o
  -1   3  11       52.84       53.08      2.11 o
   0   3  11        6.79        0.84      1.17 o
   1   3  11      103.19       97.74      2.74 o
   2   3  11       17.68       18.49      1.54 o
   3   3  11       75.30       78.89      3.46 o
   4   3  11       34.36       34.73      1.90 o
   5   3  11        0.06       -0.18      1.16 o
   6   3  11       24.27       29.92      3.30 o
   7   3  11       68.90       74.67      4.55 o
   8   3  11       10.80       13.39      3.77 o
   9   3  11       15.35       20.28      4.26 o
  10   3  11        6.56        7.92      3.24 o
  11   3  11        6.55        9.89      3.40 o
  12   3  11       20.52       24.61      4.10 o
 -22   4  11        0.11       -1.23      2.74 o
 -21   4  11       28.70       31.43      3.73 o
 -20   4  11       33.70       42.42      3.93 o
 -19   4  11        5.98       10.12      2.87 o
 -18   4  11        0.79       -1.18      2.32 o
 -17   4  11        0.10       -1.20      2.13 o
 -16   4  11        7.58        3.80      2.29 o
 -15   4  11        0.40       -1.61      1.61 o
 -14   4  11        3.03        3.90      2.08 o
 -13   4  11       17.01       18.23      1.98 o
 -12   4  11        1.82       -0.04      1.22 o
 -11   4  11       88.25       92.77      2.63 o
 -10   4  11       17.82       15.51      1.43 o
  -9   4  11      130.06      114.91      2.73 o
  -8   4  11       21.85       15.28      1.44 o
  -7   4  11       37.19       31.19      1.37 o
  -6   4  11        1.78        0.60      1.12 o
  -5   4  11       17.24       15.54      1.12 o
  -4   4  11       18.51       17.17      1.43 o
  -3   4  11        1.81        2.10      1.07 o
  -2   4  11      458.57      402.93      5.40 o
  -1   4  11      724.59      727.81      7.89 o
   0   4  11        0.07       -0.13      1.13 o
   1   4  11      147.26      148.43      3.38 o
   2   4  11        8.33        7.48      1.34 o
   3   4  11       25.19       24.77      1.82 o
   4   4  11        0.60        1.49      1.27 o
   5   4  11        8.70        7.30      1.50 o
   6   4  11        2.00        1.85      1.44 o
   7   4  11       34.77       41.15      4.00 o
   8   4  11        5.29        9.06      3.00 o
   9   4  11       10.44       16.18      3.48 o
  10   4  11       15.34       19.81      3.79 o
  11   4  11       39.78       39.51      4.46 o
 -21   5  11       17.13       19.49      3.40 o
 -20   5  11        2.30        6.09      2.22 o
 -19   5  11        0.12       -1.13      1.91 o
 -18   5  11        0.07        1.16      1.90 o
 -17   5  11       12.77       13.94      2.21 o
 -16   5  11        4.43        2.31      1.74 o
 -15   5  11       31.18       36.46      2.53 o
 -14   5  11        3.57        5.35      1.61 o
 -13   5  11       16.18       19.64      1.92 o
 -12   5  11       15.50       13.11      1.77 o
 -11   5  11       21.50       21.77      1.84 o
 -10   5  11        4.74        6.88      1.31 o
  -9   5  11        0.00       -0.98      1.11 o
  -8   5  11       40.05       42.51      1.67 o
  -7   5  11       56.98       59.98      1.89 o
  -6   5  11        5.76        3.07      0.94 o
  -5   5  11      127.47      110.60      2.34 o
  -4   5  11       22.22       20.27      1.60 o
  -3   5  11        0.46       -0.52      1.09 o
  -2   5  11        1.83        0.94      1.18 o
  -1   5  11        0.85        0.48      1.17 o
   0   5  11       35.79       34.23      2.15 o
   1   5  11        9.05       10.08      1.46 o
   2   5  11       36.65       40.15      2.98 o
   3   5  11        5.83       10.09      1.54 o
   4   5  11       10.17       10.00      1.65 o
   5   5  11       59.21       58.97      2.73 o
   6   5  11       24.88       32.31      2.30 o
   7   5  11       18.97       21.00      2.49 o
   8   5  11        0.25       -1.48      2.51 o
   9   5  11        0.00       -1.84      2.63 o
  10   5  11        2.30        7.19      4.70 o
 -20   6  11        2.80        4.69      2.83 o
 -19   6  11       10.37        6.34      2.31 o
 -18   6  11       24.29       30.93      2.76 o
 -17   6  11       17.03       17.28      2.33 o
 -16   6  11        6.16        9.97      2.06 o
 -15   6  11       39.79       43.87      2.71 o
 -14   6  11       11.55       14.40      2.29 o
 -13   6  11       14.28       19.01      2.15 o
 -12   6  11        7.32        7.45      1.65 o
 -11   6  11        8.39        4.12      1.55 o
 -10   6  11        0.58       -1.04      1.29 o
  -9   6  11        5.65        5.30      2.15 o
  -8   6  11        4.02        3.88      1.32 o
  -7   6  11       20.89       17.83      1.41 o
  -6   6  11        1.68        1.21      1.04 o
  -5   6  11       36.06       33.96      1.69 o
  -4   6  11        5.23        5.33      1.22 o
  -3   6  11       34.86       28.21      1.92 o
  -2   6  11        1.12        0.71      1.22 o
  -1   6  11       24.29       27.26      1.90 o
   0   6  11       52.15       56.08      2.51 o
   1   6  11       43.34       43.07      2.29 o
   2   6  11        1.45       -0.35      1.29 o
   3   6  11        1.56        2.54      1.43 o
   4   6  11       62.81       62.05      2.86 o
   5   6  11       61.75       53.29      2.73 o
   6   6  11       35.11       32.34      2.40 o
   7   6  11        5.14        2.60      1.99 o
   8   6  11        7.97        7.28      2.35 o
   9   6  11        8.04        6.30      3.36 o
 -19   7  11        0.00       -2.24      2.68 o
 -18   7  11        0.21       -1.04      1.92 o
 -17   7  11        0.11        1.71      1.94 o
 -16   7  11        1.32        1.27      1.84 o
 -15   7  11        0.45        1.30      1.83 o
 -14   7  11        0.95        1.88      1.75 o
 -13   7  11        0.84        1.77      1.62 o
 -12   7  11       14.87       16.57      1.96 o
 -11   7  11        0.51        0.43      1.42 o
 -10   7  11       17.41       17.58      1.87 o
  -9   7  11        0.95       -0.23      1.34 o
  -8   7  11        0.05       -1.13      1.13 o
  -7   7  11       11.14       12.59      1.47 o
  -6   7  11        0.16       -0.91      1.10 o
  -5   7  11        0.10       -1.02      1.02 o
  -4   7  11        9.70       11.92      1.37 o
  -3   7  11       14.03       14.23      2.31 o
  -2   7  11        4.54        4.08      1.49 o
  -1   7  11        1.69        1.13      1.45 o
   0   7  11        3.44       -0.47      1.41 o
   1   7  11       18.32       11.59      1.81 o
   2   7  11       31.23       34.79      2.32 o
   3   7  11        1.65        1.99      1.57 o
   4   7  11        1.99        4.52      1.67 o
   5   7  11        0.75        0.51      1.60 o
   6   7  11        0.01       -0.73      1.69 o
   7   7  11        4.68        4.34      2.30 o
   8   7  11        0.56        0.83      2.16 o
 -17   8  11        0.02       -0.53      2.00 o
 -16   8  11        0.39        1.09      1.91 o
 -15   8  11       11.04       15.20      2.33 o
 -14   8  11        1.26        3.60      1.89 o
 -13   8  11        0.78        1.16      1.76 o
 -12   8  11       35.05       44.65      2.66 o
 -11   8  11        4.82        5.70      1.80 o
 -10   8  11        9.13       12.67      1.84 o
  -9   8  11        6.18       10.67      1.73 o
  -8   8  11        6.22        7.80      1.44 o
  -7   8  11        0.18        0.21      1.20 o
  -6   8  11       46.16       43.60      2.44 o
  -5   8  11        7.25        6.55      1.39 o
  -4   8  11       32.72       29.49      2.16 o
  -3   8  11       19.64       22.29      2.07 o
  -2   8  11       15.57       14.52      1.93 o
  -1   8  11        9.39        4.24      1.63 o
   0   8  11       42.45       39.00      2.46 o
   1   8  11        4.69        2.99      1.63 o
   2   8  11       23.93       26.71      2.35 o
   3   8  11        0.95        1.58      1.69 o
   4   8  11        1.26        0.10      1.63 o
   5   8  11        3.46        3.36      1.90 o
   6   8  11        6.23        9.43      2.13 o
   7   8  11        2.58        2.56      3.07 o
 -15   9  11        0.19       -0.58      1.86 o
 -14   9  11        8.42       10.63      2.18 o
 -13   9  11        1.24        4.28      1.94 o
 -12   9  11        7.56        6.05      1.96 o
 -11   9  11        0.27       -0.66      1.65 o
 -10   9  11       15.34       11.91      1.93 o
  -9   9  11        0.57       -0.95      1.86 o
  -8   9  11        0.16       -1.64      1.64 o
  -7   9  11       14.74       14.58      2.03 o
  -6   9  11        0.25        0.62      1.65 o
  -5   9  11       30.29       39.70      2.59 o
  -4   9  11        8.25        7.28      1.88 o
  -3   9  11       15.09       19.41      2.17 o
  -2   9  11        0.00        0.83      1.69 o
  -1   9  11       18.25       22.69      2.26 o
   0   9  11        6.77       10.26      1.98 o
   1   9  11        7.46        4.80      1.82 o
   2   9  11        1.61        0.74      1.75 o
   3   9  11       11.41       11.88      2.19 o
   4   9  11        8.51        2.81      1.97 o
 -12  10  11        0.15        1.46      2.25 o
 -11  10  11        8.25       14.85      2.60 o
 -10  10  11        4.38        4.28      2.26 o
  -9  10  11        0.00       -2.01      2.01 o
  -8  10  11        3.46        1.91      2.08 o
  -7  10  11        1.15       -0.37      1.75 o
  -6  10  11        0.17        0.17      1.82 o
  -5  10  11        1.10        0.58      1.83 o
  -4  10  11       34.63       42.81      2.87 o
  -3  10  11       11.48       16.64      2.32 o
  -2  10  11       23.18       22.06      2.43 o
  -1  10  11       15.28       16.47      2.33 o
   0  10  11        9.05       12.01      2.24 o
   1  10  11        2.93        3.84      2.00 o
 -23   0  12        0.86        3.36      3.51 o
 -22   0  12        0.36        2.12      3.31 o
 -21   0  12       10.46       17.07      3.60 o
 -20   0  12        2.20        2.68      2.89 o
 -19   0  12       57.32       57.69      4.67 o
 -18   0  12        0.14        1.65      2.53 o
 -17   0  12        9.27       12.23      2.84 o
 -16   0  12       55.25       53.69      4.04 o
 -15   0  12        2.49        0.75      2.31 o
 -14   0  12       21.01       15.62      2.81 o
 -13   0  12      579.47      543.71     10.98 o
 -12   0  12      689.35      694.09     11.94 o
 -11   0  12       75.44       81.18      4.84 o
 -10   0  12       35.65       44.49      3.15 o
  -9   0  12       49.48       45.09      3.10 o
  -8   0  12        1.54       -0.92      1.40 o
  -7   0  12        3.84       -0.21      1.47 o
  -6   0  12        0.02       -1.35      1.35 o
  -5   0  12      159.97      140.67      4.23 o
  -4   0  12      287.14      296.88      6.00 o
  -3   0  12      121.69      105.27      5.95 o
  -2   0  12       17.12       16.36      1.43 o
  -1   0  12     1101.82     1167.41     11.57 o
   0   0  12      932.49      928.56     12.11 o
   1   0  12        0.27        0.03      1.32 o
   2   0  12       28.15       23.28      3.83 o
   3   0  12       27.36       23.13      3.93 o
   4   0  12        0.77        1.43      2.83 o
   5   0  12        1.69        1.58      2.86 o
   6   0  12       37.68       52.31      5.26 o
   7   0  12       95.33       98.22      6.91 o
   8   0  12        3.48        9.31      3.77 o
 -23   1  12        2.18        2.63      2.90 o
 -22   1  12        6.80       15.24      2.74 o
 -21   1  12        9.75       10.65      2.46 o
 -20   1  12       13.05       10.32      2.35 o
 -19   1  12       16.51       15.82      2.37 o
 -18   1  12       84.36       86.07      3.63 o
 -17   1  12        0.14        1.93      1.77 o
 -16   1  12       50.44       62.70      3.08 o
 -15   1  12      124.06      139.92      3.97 o
 -14   1  12        1.66       -0.75      1.47 o
 -13   1  12       49.24       45.61      2.48 o
 -12   1  12      176.92      181.88      4.13 o
 -11   1  12      729.66      726.28     10.00 o
 -10   1  12      162.06      143.90      3.48 o
  -9   1  12        1.30       -0.22      1.11 o
  -8   1  12      129.09      129.18      2.83 o
  -7   1  12      112.47      116.22      3.31 o
  -6   1  12      186.09      171.70      3.00 o
  -5   1  12      211.35      231.47      3.59 o
  -4   1  12        6.69        1.51      0.93 o
  -3   1  12      638.30      612.78      5.78 o
  -2   1  12      103.04       95.30      2.13 o
  -1   1  12        1.45        0.51      0.86 o
   0   1  12     1292.72     1241.07      9.52 o
   1   1  12      263.84      259.46      4.29 o
   2   1  12      325.50      291.67      5.07 o
   3   1  12       68.74       52.63      3.51 o
   4   1  12       20.58       24.27      2.76 o
   5   1  12        6.20        2.86      2.91 o
   6   1  12        1.01        3.10      3.23 o
   7   1  12       72.47       68.68      6.39 o
   8   1  12       12.08       19.78      4.47 o
   9   1  12       55.16       64.69      6.69 o
  10   1  12       44.99       57.85      6.88 o
 -23   2  12        7.91        8.05      3.91 o
 -22   2  12       29.43       32.70      6.07 o
 -21   2  12        0.22        0.93      2.21 o
 -20   2  12        2.43        6.57      2.27 o
 -19   2  12       11.94       12.38      2.31 o
 -18   2  12       10.89        9.80      2.02 o
 -17   2  12        6.95        7.50      1.98 o
 -16   2  12        0.42        0.74      1.81 o
 -15   2  12       10.59        3.62      1.71 o
 -14   2  12        3.05        0.59      1.56 o
 -13   2  12      135.57      144.14      3.88 o
 -12   2  12      103.57      102.18      3.25 o
 -11   2  12       69.12       67.59      2.44 o
 -10   2  12       90.57       83.04      2.55 o
  -9   2  12        0.09       -0.80      1.01 o
  -8   2  12        0.89        1.23      1.06 o
  -7   2  12       51.52       41.16      1.82 o
  -6   2  12        5.88        4.08      0.80 o
  -5   2  12       27.83       34.70      1.45 o
  -4   2  12      359.61      330.92      4.02 o
  -3   2  12      264.18      244.23      3.05 o
  -2   2  12        7.88       11.34      1.18 o
  -1   2  12      889.15      880.52      7.75 o
   0   2  12       67.35       64.15      2.04 o
   1   2  12       79.53       72.57      2.11 o
   2   2  12        0.58        0.81      1.00 o
   3   2  12       46.60       44.89      4.20 o
   4   2  12       11.26       13.75      3.74 o
   5   2  12        0.25       -1.77      1.77 o
   6   2  12        0.67        1.84      2.25 o
   7   2  12        0.56        1.10      2.53 o
   8   2  12        0.04       -2.23      2.23 o
   9   2  12       10.81       14.61      3.43 o
  10   2  12       55.75       59.24      5.04 o
  11   2  12        1.43        1.93      3.10 o
 -22   3  12        0.58       -0.17      3.98 o
 -21   3  12       10.55       11.75      3.84 o
 -20   3  12        5.23        5.76      2.79 o
 -19   3  12        3.62        5.03      1.95 o
 -18   3  12        0.50        1.79      1.79 o
 -17   3  12        0.11       -0.52      1.55 o
 -16   3  12        9.49        6.60      1.74 o
 -15   3  12        8.19       10.10      1.72 o
 -14   3  12        0.00       -1.15      1.39 o
 -13   3  12       35.01       39.37      2.14 o
 -12   3  12       38.06       39.88      2.16 o
 -11   3  12        2.67        4.95      1.28 o
 -10   3  12       29.31       32.58      1.79 o
  -9   3  12       17.71       17.83      1.29 o
  -8   3  12        0.85       -0.90      0.90 o
  -7   3  12       31.74       28.77      1.22 o
  -6   3  12        6.12        4.43      0.84 o
  -5   3  12       71.00       65.87      2.92 o
  -4   3  12       20.61       11.85      1.29 o
  -3   3  12        4.27        8.93      2.02 o
  -2   3  12      325.71      312.92      4.66 o
  -1   3  12      276.80      283.25      4.48 o
   0   3  12       62.56       61.73      2.31 o
   1   3  12       58.89       68.43      2.48 o
   2   3  12        0.22       -0.95      1.07 o
   3   3  12        0.88        0.60      1.15 o
   4   3  12        4.61        7.45      1.65 o
   5   3  12        9.80       14.20      2.70 o
   6   3  12       15.88       13.43      2.89 o
   7   3  12       46.01       51.50      4.49 o
   8   3  12       11.18       13.71      3.16 o
   9   3  12       31.29       30.58      4.10 o
  10   3  12        0.35        0.40      2.90 o
  11   3  12       30.89       32.73      4.72 o
 -22   4  12       15.55       17.69      3.38 o
 -21   4  12       16.58       11.90      5.63 o
 -20   4  12        5.90        5.82      2.90 o
 -19   4  12        2.52        8.39      4.60 o
 -18   4  12        2.89        3.75      2.55 o
 -17   4  12        7.35        4.29      2.32 o
 -16   4  12        0.58        0.63      2.22 o
 -15   4  12       64.79       57.28      3.02 o
 -14   4  12        6.65        7.91      1.87 o
 -13   4  12       20.66       23.89      1.81 o
 -12   4  12       21.99       24.67      1.79 o
 -11   4  12       27.51       25.78      1.76 o
 -10   4  12       57.01       47.41      2.06 o
  -9   4  12       44.79       49.94      2.07 o
  -8   4  12       27.76       24.72      1.58 o
  -7   4  12       13.79       14.67      1.18 o
  -6   4  12       89.44       82.17      2.07 o
  -5   4  12        2.21        0.05      0.98 o
  -4   4  12      347.13      288.67      4.50 o
  -3   4  12        0.36       -1.19      1.19 o
  -2   4  12        7.15        4.98      1.31 o
  -1   4  12        3.33        2.62      1.61 o
   0   4  12        3.30        1.80      1.25 o
   1   4  12       25.45       21.84      1.74 o
   2   4  12        1.63        0.63      1.22 o
   3   4  12       18.95       19.12      1.79 o
   4   4  12       96.26       95.68      3.06 o
   5   4  12       20.68       21.75      2.29 o
   6   4  12       64.71       78.89      4.99 o
   7   4  12        6.68       14.18      3.15 o
   8   4  12       31.49       38.42      4.13 o
   9   4  12        5.61        5.57      3.15 o
  10   4  12       13.09       10.90      4.26 o
 -21   5  12        0.06       -1.87      2.13 o
 -20   5  12        8.02        9.64      2.39 o
 -19   5  12       37.35       44.70      3.07 o
 -18   5  12        4.26        1.95      2.01 o
 -17   5  12        3.88        5.98      2.00 o
 -16   5  12       52.05       50.47      2.97 o
 -15   5  12        3.95        3.48      1.84 o
 -14   5  12        4.06        6.25      1.78 o
 -13   5  12        9.76        9.28      1.77 o
 -12   5  12        5.92       11.42      1.78 o
 -11   5  12       12.10       13.34      1.57 o
 -10   5  12       17.25       19.08      1.64 o
  -9   5  12        5.60        6.97      1.32 o
  -8   5  12        0.44        1.40      1.17 o
  -7   5  12       26.60       20.17      1.36 o
  -6   5  12       25.24       24.71      1.41 o
  -5   5  12        9.11        8.22      1.13 o
  -4   5  12        7.29        4.65      1.29 o
  -3   5  12       10.13        7.99      1.40 o
  -2   5  12      215.11      196.27      4.52 o
  -1   5  12      191.24      171.37      3.74 o
   0   5  12       61.30       57.77      2.55 o
   1   5  12       18.52       15.88      1.71 o
   2   5  12       16.98       17.33      1.78 o
   3   5  12       13.88       12.85      1.74 o
   4   5  12       12.30       12.32      1.81 o
   5   5  12        4.66        4.82      1.64 o
   6   5  12        5.38        9.81      2.15 o
   7   5  12        6.21        4.00      2.88 o
   8   5  12        2.07        0.52      2.91 o
   9   5  12       32.21       34.21      5.66 o
 -20   6  12        1.90        0.46      2.17 o
 -19   6  12        0.53       -1.33      2.01 o
 -18   6  12        1.26        0.87      2.00 o
 -17   6  12        1.56        2.54      1.95 o
 -16   6  12        1.87       -0.32      1.72 o
 -15   6  12        1.94        0.77      1.77 o
 -14   6  12        6.82        6.71      1.85 o
 -13   6  12        0.04       -0.94      1.55 o
 -12   6  12        0.14       -1.40      1.40 o
 -11   6  12       19.02       16.74      1.90 o
 -10   6  12       55.88       59.30      2.71 o
  -9   6  12       19.81       16.47      1.91 o
  -8   6  12       45.57       41.30      2.86 o
  -7   6  12        0.44        0.97      1.13 o
  -6   6  12        2.18        3.28      1.14 o
  -5   6  12       29.59       28.22      1.67 o
  -4   6  12        5.65        6.24      1.23 o
  -3   6  12       31.60       25.18      1.90 o
  -2   6  12        3.56        1.74      1.35 o
  -1   6  12       11.18       10.02      1.61 o
   0   6  12        8.70        5.38      1.44 o
   1   6  12        3.79        3.18      1.42 o
   2   6  12       13.85       12.47      1.74 o
   3   6  12       53.81       57.66      2.76 o
   4   6  12        2.77        0.77      1.57 o
   5   6  12        6.04        6.69      1.77 o
   6   6  12        1.75       -0.61      1.61 o
   7   6  12        4.95        2.94      2.17 o
   8   6  12        1.85        1.32      2.85 o
 -19   7  12        0.45       -0.81      2.02 o
 -18   7  12        1.27       -1.96      1.96 o
 -17   7  12        2.04       -1.98      1.99 o
 -16   7  12        2.99        3.05      2.04 o
 -15   7  12        2.43       -0.22      1.79 o
 -14   7  12        1.91        4.56      1.89 o
 -13   7  12        5.92        6.86      1.83 o
 -12   7  12       20.11       18.62      2.06 o
 -11   7  12        0.95        0.45      1.53 o
 -10   7  12        0.06       -0.92      1.42 o
  -9   7  12        9.86       14.27      1.85 o
  -8   7  12        0.25        0.11      1.34 o
  -7   7  12       54.87       62.07      2.38 o
  -6   7  12        1.77        0.84      1.18 o
  -5   7  12        3.75        1.58      1.22 o
  -4   7  12       10.99       10.20      1.42 o
  -3   7  12        3.61        5.01      1.30 o
  -2   7  12        2.39        0.54      1.43 o
  -1   7  12       12.50       12.54      1.81 o
   0   7  12        6.11        4.85      1.61 o
   1   7  12       17.91       18.06      2.02 o
   2   7  12        0.81        0.44      1.48 o
   3   7  12        8.30        7.50      1.82 o
   4   7  12        0.20       -1.44      1.58 o
   5   7  12       17.42       19.54      2.29 o
   6   7  12        5.25        5.66      2.01 o
   7   7  12        0.00        1.90      2.24 o
 -17   8  12        0.00        0.17      2.06 o
 -16   8  12        1.19        3.04      2.67 o
 -15   8  12       12.31       12.76      2.29 o
 -14   8  12       12.54       12.39      2.17 o
 -13   8  12       33.77       43.89      2.79 o
 -12   8  12        2.82        5.22      1.80 o
 -11   8  12       15.23       18.71      2.11 o
 -10   8  12        7.09        5.50      1.77 o
  -9   8  12        0.00        0.11      1.53 o
  -8   8  12       42.77       43.60      2.47 o
  -7   8  12        5.20        4.64      1.87 o
  -6   8  12        0.80       -0.91      1.30 o
  -5   8  12       23.37       22.09      1.78 o
  -4   8  12        5.48        6.23      1.69 o
  -3   8  12        1.61        3.03      1.60 o
  -2   8  12        7.38        6.54      1.76 o
  -1   8  12        0.01        0.61      1.49 o
   0   8  12        3.58        4.69      1.75 o
   1   8  12        6.20        5.87      1.82 o
   2   8  12        0.51       -1.45      1.86 o
   3   8  12        4.43        3.20      1.86 o
   4   8  12       18.17       18.94      2.31 o
   5   8  12        7.41        8.71      2.11 o
 -15   9  12        6.22        3.58      2.10 o
 -14   9  12        0.84        0.49      1.86 o
 -13   9  12        9.91        9.49      2.15 o
 -12   9  12       11.42       14.13      2.16 o
 -11   9  12       17.04       15.87      2.16 o
 -10   9  12        0.32        3.46      1.70 o
  -9   9  12        0.00       -1.96      1.96 o
  -8   9  12        1.42       -0.09      2.02 o
  -7   9  12        4.81        3.36      1.96 o
  -6   9  12       11.27       13.54      2.44 o
  -5   9  12       25.10       26.53      2.56 o
  -4   9  12       27.80       30.96      2.54 o
  -3   9  12       33.13       34.77      2.62 o
  -2   9  12        1.21        1.68      1.76 o
  -1   9  12        9.90        6.41      1.96 o
   0   9  12        2.54        1.03      2.20 o
   1   9  12        2.72        5.27      2.42 o
   2   9  12        3.88        3.15      2.13 o
   3   9  12        5.44        4.04      2.02 o
 -11  10  12        0.24        2.16      2.31 o
 -10  10  12        0.02        0.15      3.87 o
  -9  10  12        0.15       -0.49      2.03 o
  -8  10  12        0.41       -0.36      2.21 o
  -7  10  12        4.25        2.60      2.49 o
  -6  10  12       19.68       15.28      2.41 o
  -5  10  12       15.87       18.50      2.41 o
  -4  10  12        0.52        1.53      1.90 o
  -3  10  12        0.89        1.82      1.89 o
  -2  10  12        0.21        1.03      1.87 o
  -1  10  12        2.10        0.02      1.89 o
 -23   1  13       16.62       26.07      3.16 o
 -22   1  13        2.28        2.06      2.25 o
 -21   1  13        2.53        2.17      2.22 o
 -20   1  13        6.44        7.23      2.26 o
 -19   1  13        2.71        1.19      2.00 o
 -18   1  13        0.72        0.89      1.82 o
 -17   1  13        5.21        4.92      1.97 o
 -16   1  13        5.90        5.71      1.89 o
 -15   1  13        1.00        0.50      1.70 o
 -14   1  13       21.92       24.98      2.22 o
 -13   1  13       25.67       26.35      2.12 o
 -12   1  13       31.95       36.36      2.27 o
 -11   1  13       94.17       94.57      3.09 o
 -10   1  13        0.64        1.69      1.34 o
  -9   1  13        8.78        8.74      2.03 o
  -8   1  13       12.35       12.25      1.35 o
  -7   1  13        0.11       -0.51      1.03 o
  -6   1  13       13.15        9.12      1.15 o
  -5   1  13       24.10       14.85      1.12 o
  -4   1  13        3.40        2.74      1.01 o
  -3   1  13       36.14       23.45      1.75 o
  -2   1  13        1.73        0.66      0.94 o
  -1   1  13      177.07      180.51      2.92 o
   0   1  13        6.29        9.53      1.54 o
   1   1  13       20.67       21.69      1.87 o
   2   1  13        0.77       -0.83      1.84 o
   3   1  13        3.81        1.55      2.04 o
   4   1  13       17.87       28.51      4.53 o
   5   1  13        3.53        4.50      3.44 o
   6   1  13       63.10       66.30      6.36 o
   7   1  13        9.44        8.98      4.17 o
   8   1  13       41.80       47.59      6.30 o
   9   1  13        5.49        9.43      4.87 o
  10   1  13        1.29        6.15      4.38 o
 -23   2  13        0.04        5.87      3.63 o
 -22   2  13        2.26        3.82      2.72 o
 -21   2  13       12.97       14.81      2.69 o
 -20   2  13       19.05       24.91      2.72 o
 -19   2  13       15.96       12.44      2.36 o
 -18   2  13        4.17        4.81      2.02 o
 -17   2  13       57.25       59.10      4.27 o
 -16   2  13        0.31        0.07      1.70 o
 -15   2  13        1.48        2.04      1.79 o
 -14   2  13      117.99      109.27      4.26 o
 -13   2  13       43.37       48.39      2.35 o
 -12   2  13      298.98      294.88      8.89 o
 -11   2  13       25.85       21.23      1.71 o
 -10   2  13        2.61        1.53      1.23 o
  -9   2  13       26.73       26.87      1.72 o
  -8   2  13       25.92       28.28      1.69 o
  -7   2  13      112.79       99.22      2.33 o
  -6   2  13       18.87       20.20      1.36 o
  -5   2  13      226.85      196.95      3.14 o
  -4   2  13       60.05       76.25      1.88 o
  -3   2  13      103.08       96.08      2.39 o
  -2   2  13      105.78      100.23      2.45 o
  -1   2  13      122.82      114.18      2.58 o
   0   2  13      222.50      229.18      3.97 o
   1   2  13       27.76       30.74      1.75 o
   2   2  13       34.67       37.35      2.25 o
   3   2  13       19.49       21.79      2.83 o
   4   2  13        0.23       -1.88      1.88 o
   5   2  13        0.01       -2.13      2.13 o
   6   2  13        4.33        0.63      2.53 o
   7   2  13        0.79       -0.17      2.56 o
   8   2  13       28.30       31.81      3.95 o
   9   2  13        7.91        8.29      3.24 o
  10   2  13       12.34       19.76      4.99 o
 -22   3  13        5.09        0.07      3.19 o
 -21   3  13        5.00        5.33      2.89 o
 -20   3  13        9.11        6.06      2.96 o
 -19   3  13        5.55        9.32      2.41 o
 -18   3  13        0.75        4.07      2.13 o
 -17   3  13        2.39        3.57      1.73 o
 -16   3  13       34.55       40.45      2.47 o
 -15   3  13       16.01       20.94      2.01 o
 -14   3  13       41.25       46.10      2.39 o
 -13   3  13        1.47        4.46      1.44 o
 -12   3  13       99.14       96.77      2.94 o
 -11   3  13       43.87       40.30      2.05 o
 -10   3  13       13.45       14.37      1.55 o
  -9   3  13        5.47        2.51      1.09 o
  -8   3  13       18.78       18.27      1.37 o
  -7   3  13       19.25       12.50      1.61 o
  -6   3  13        1.58        0.55      0.88 o
  -5   3  13      344.45      316.64      4.66 o
  -4   3  13        5.74       16.85      2.33 o
  -3   3  13      154.81      140.99      3.21 o
  -2   3  13       40.39       40.06      1.99 o
  -1   3  13      170.99      170.86      3.56 o
   0   3  13       95.26       90.78      2.81 o
   1   3  13        1.13        2.48      1.21 o
   2   3  13       93.97       98.34      2.94 o
   3   3  13        0.85        0.03      1.51 o
   4   3  13       79.11       73.80      4.47 o
   5   3  13       85.50       93.54      5.02 o
   6   3  13       37.25       46.08      4.13 o
   7   3  13       27.55       23.97      3.57 o
   8   3  13        8.63        7.21      3.20 o
   9   3  13        3.17        2.09      6.24 o
 -22   4  13        0.10       -0.48      3.53 o
 -21   4  13        0.25       -2.66      2.66 o
 -20   4  13       15.53       16.80      3.07 o
 -19   4  13        0.04        0.52      2.56 o
 -18   4  13        4.85        5.68      3.76 o
 -17   4  13       13.01       11.49      2.70 o
 -16   4  13        4.51        4.22      2.28 o
 -15   4  13        2.23        2.91      1.88 o
 -14   4  13        4.99        5.73      1.58 o
 -13   4  13        3.27        2.82      1.40 o
 -12   4  13       10.50       14.25      1.66 o
 -11   4  13       36.87       34.81      2.01 o
 -10   4  13        3.13        3.17      1.30 o
  -9   4  13       34.03       33.40      1.84 o
  -8   4  13       22.77       24.65      1.72 o
  -7   4  13       33.15       30.14      1.77 o
  -6   4  13       17.28       21.16      1.37 o
  -5   4  13       28.88       23.18      1.68 o
  -4   4  13       18.85       20.80      1.73 o
  -3   4  13      233.07      215.28      4.11 o
  -2   4  13       12.32       17.79      1.65 o
  -1   4  13       69.10       64.48      2.59 o
   0   4  13       66.70       70.99      4.18 o
   1   4  13      181.48      176.67      3.88 o
   2   4  13       99.83      103.63      4.95 o
   3   4  13       11.89        8.75      1.63 o
   4   4  13       27.62       31.46      2.67 o
   5   4  13        1.03       -2.56      2.56 o
   6   4  13        2.70        5.93      2.88 o
   7   4  13        2.09        0.72      2.66 o
   8   4  13        3.41       -1.07      2.88 o
   9   4  13        1.14        1.21      3.18 o
 -21   5  13        1.52       -1.05      2.19 o
 -20   5  13        1.63        0.65      2.17 o
 -19   5  13        2.02        0.66      2.12 o
 -18   5  13        6.73       10.08      2.24 o
 -17   5  13        0.46        1.14      1.93 o
 -16   5  13        0.49       -0.49      1.72 o
 -15   5  13        9.23       10.02      2.06 o
 -14   5  13       34.70       33.39      2.46 o
 -13   5  13        2.68        2.71      1.66 o
 -12   5  13       13.48       17.37      1.99 o
 -11   5  13       11.42       10.36      1.56 o
 -10   5  13        0.62        0.99      1.30 o
  -9   5  13       98.14      101.87      2.91 o
  -8   5  13       55.10       55.42      3.89 o
  -7   5  13       35.27       33.26      1.90 o
  -6   5  13       35.85       35.73      1.66 o
  -5   5  13        5.37        4.62      1.13 o
  -4   5  13       45.02       41.97      2.16 o
  -3   5  13       20.75       16.73      1.69 o
  -2   5  13        6.85        8.08      1.87 o
  -1   5  13       32.01       27.44      2.76 o
   0   5  13        1.70        1.10      1.33 o
   1   5  13        0.66       -0.21      1.29 o
   2   5  13       59.10       60.60      2.76 o
   3   5  13       21.15       23.53      2.07 o
   4   5  13       27.95       30.52      2.27 o
   5   5  13        2.88        3.69      1.97 o
   6   5  13        7.20        9.16      3.15 o
   7   5  13       11.13       20.39      3.74 o
   8   5  13        0.58        0.55      3.08 o
 -20   6  13        3.94        3.40      2.30 o
 -19   6  13        3.94        2.74      2.13 o
 -18   6  13        1.09       -0.49      1.97 o
 -17   6  13        0.07       -0.65      1.86 o
 -16   6  13        0.24        1.82      1.88 o
 -15   6  13        0.03       -1.12      1.79 o
 -14   6  13        0.03       -1.07      1.64 o
 -13   6  13       48.23       57.86      2.94 o
 -12   6  13        6.84        3.36      1.64 o
 -11   6  13        0.00        0.00      1.51 o
 -10   6  13        6.46        6.69      1.68 o
  -9   6  13        9.66        8.44      1.71 o
  -8   6  13       19.56       24.60      2.02 o
  -7   6  13       21.87       23.97      2.21 o
  -6   6  13        2.19       -1.33      1.33 o
  -5   6  13       12.97       15.90      1.59 o
  -4   6  13        4.26        3.69      1.27 o
  -3   6  13       17.96       26.62      2.05 o
  -2   6  13        7.73       12.91      1.67 o
  -1   6  13       47.77       52.37      2.58 o
   0   6  13        2.64        2.58      1.45 o
   1   6  13        7.63        9.36      1.75 o
   2   6  13       10.19       10.50      1.87 o
   3   6  13        3.63        4.86      1.71 o
   4   6  13       75.33       77.81      3.32 o
   5   6  13        2.16       -0.32      1.63 o
   6   6  13        4.97        4.49      2.17 o
   7   6  13        8.78        8.20      3.36 o
 -18   7  13        1.03       -0.10      2.06 o
 -17   7  13        3.98        3.75      2.15 o
 -16   7  13        1.21        1.81      1.90 o
 -15   7  13        8.53       10.84      2.65 o
 -14   7  13       42.32       46.99      2.95 o
 -13   7  13        1.28        0.90      1.71 o
 -12   7  13       23.69       26.16      2.94 o
 -11   7  13        1.75        0.69      1.58 o
 -10   7  13        0.08       -1.47      1.47 o
  -9   7  13       53.94       49.51      2.63 o
  -8   7  13       16.37       15.45      1.93 o
  -7   7  13        0.49       -0.89      1.38 o
  -6   7  13       12.40       12.34      1.58 o
  -5   7  13       20.68       19.40      1.69 o
  -4   7  13        0.58        1.32      1.27 o
  -3   7  13       13.46       15.24      1.61 o
  -2   7  13        0.99        0.99      1.54 o
  -1   7  13        2.21        2.76      1.58 o
   0   7  13       11.31       13.21      1.95 o
   1   7  13        7.63        4.14      1.71 o
   2   7  13        8.89       11.07      1.90 o
   3   7  13        9.06       11.37      2.03 o
   4   7  13        0.00       -1.18      1.62 o
   5   7  13        3.64        5.20      2.03 o
   6   7  13        1.26        0.36      2.22 o
 -16   8  13        7.12        6.68      2.21 o
 -15   8  13        0.03        1.42      1.94 o
 -14   8  13        4.84        4.89      2.04 o
 -13   8  13        6.98        5.95      1.98 o
 -12   8  13       16.14       19.36      2.27 o
 -11   8  13        0.71        1.29      1.71 o
 -10   8  13        0.04       -1.28      1.56 o
  -9   8  13        0.76        0.03      1.60 o
  -8   8  13        0.11       -1.49      1.49 o
  -7   8  13        2.79        3.02      1.68 o
  -6   8  13       18.58       18.82      1.82 o
  -5   8  13        1.22        0.83      1.38 o
  -4   8  13        0.05        1.62      1.60 o
  -3   8  13        0.09       -0.57      1.57 o
  -2   8  13        1.90        2.51      1.73 o
  -1   8  13        2.72        0.94      1.62 o
   0   8  13        5.60        4.28      1.79 o
   1   8  13        1.13       -0.51      2.12 o
   2   8  13        3.10        3.24      1.87 o
   3   8  13        0.71       -0.31      1.80 o
   4   8  13        0.82       -1.23      1.77 o
 -14   9  13        0.32       -1.56      1.98 o
 -13   9  13        0.14        2.15      1.91 o
 -12   9  13        0.44       -1.72      1.72 o
 -11   9  13        2.12        1.10      2.88 o
 -10   9  13        0.38        0.83      2.21 o
  -9   9  13        0.01       -2.04      2.46 o
  -8   9  13        0.79       -2.07      2.07 o
  -7   9  13       38.28       39.77      3.36 o
  -6   9  13        2.18        4.89      2.35 o
  -5   9  13       19.87       29.85      2.60 o
  -4   9  13        3.85        6.45      2.02 o
  -3   9  13        0.15       -1.63      1.93 o
  -2   9  13        0.05       -1.18      1.69 o
  -1   9  13        3.45        3.30      1.85 o
   0   9  13        2.30        1.79      1.78 o
   1   9  13        0.05       -1.00      1.77 o
  -9  10  13        1.36       -2.03      2.20 o
  -8  10  13        0.02        0.45      2.31 o
  -7  10  13        7.93        4.83      2.51 o
  -6  10  13        2.49        6.43      2.48 o
  -5  10  13        0.87       -0.51      1.97 o
  -4  10  13        5.46        4.03      2.05 o
 -23   0  14        4.31       11.23      3.93 o
 -22   0  14        7.60        6.99      3.65 o
 -21   0  14        0.11        0.95      3.02 o
 -20   0  14        4.18        6.27      3.22 o
 -19   0  14        0.97        1.54      2.72 o
 -18   0  14       12.36        9.69      3.17 o
 -17   0  14        0.14       -1.17      2.55 o
 -16   0  14        0.84        2.39      2.49 o
 -15   0  14        1.85        5.07      2.65 o
 -14   0  14       17.52       12.99      3.99 o
 -13   0  14      391.92      389.31     12.46 o
 -12   0  14      231.99      223.28      6.72 o
 -11   0  14       19.40       22.72      2.86 o
 -10   0  14        1.64       -1.18      1.88 o
  -9   0  14       33.62       37.46      3.06 o
  -8   0  14       89.24       85.74      3.32 o
  -7   0  14       95.92       79.55      3.23 o
  -6   0  14      555.08      497.73      9.39 o
  -5   0  14       62.76       64.80      3.41 o
  -4   0  14       19.73       15.59      1.84 o
  -3   0  14      400.51      376.08      8.15 o
  -2   0  14        3.31        1.65      1.44 o
  -1   0  14       54.86       48.86      2.83 o
   0   0  14       40.98       40.71      4.72 o
   1   0  14        0.12       -1.98      2.68 o
   2   0  14       11.06        3.23      3.01 o
   3   0  14        1.71        0.97      2.98 o
   4   0  14        0.00       -2.37      2.80 o
   5   0  14      232.34      250.98     10.50 o
 -23   1  14        3.31        7.06      2.65 o
 -22   1  14        0.35        1.13      2.29 o
 -21   1  14        4.57        7.48      2.44 o
 -20   1  14        1.66        2.70      2.16 o
 -19   1  14        6.56        4.16      2.13 o
 -18   1  14       10.70       16.33      2.41 o
 -17   1  14        2.94        2.43      2.27 o
 -16   1  14       29.37       20.67      2.29 o
 -15   1  14        0.03       -1.55      1.55 o
 -14   1  14       71.35       68.68      3.18 o
 -13   1  14      184.05      176.06      4.34 o
 -12   1  14       52.82       57.61      2.74 o
 -11   1  14       26.09       20.65      1.90 o
 -10   1  14       16.00       17.90      1.65 o
  -9   1  14        4.99        6.10      1.32 o
  -8   1  14        3.40        1.40      1.13 o
  -7   1  14      107.52      104.00      2.73 o
  -6   1  14      187.34      172.77      2.96 o
  -5   1  14      130.13      105.54      2.20 o
  -4   1  14       78.91       83.60      2.22 o
  -3   1  14        3.70        3.65      1.17 o
  -2   1  14       19.48       18.74      1.33 o
  -1   1  14       39.94       45.69      2.45 o
   0   1  14       18.49       12.75      1.71 o
   1   1  14       37.95       33.15      3.07 o
   2   1  14       12.54        9.86      4.29 o
   3   1  14        0.51       -1.28      2.89 o
   4   1  14       22.10       28.15      4.90 o
   5   1  14       16.30       19.05      4.63 o
   6   1  14       72.17       75.49      7.09 o
   7   1  14        4.28        1.92      4.41 o
   9   1  14        0.46        2.46      4.20 o
 -22   2  14        2.76        1.49      2.40 o
 -21   2  14        4.14        3.56      2.34 o
 -20   2  14        1.35       -0.42      2.11 o
 -19   2  14        0.01       -1.01      2.01 o
 -18   2  14       30.66       35.09      3.64 o
 -17   2  14        3.37        7.49      2.10 o
 -16   2  14        0.92        2.67      1.83 o
 -15   2  14       18.64       20.82      2.30 o
 -14   2  14       79.25       85.43      3.09 o
 -13   2  14      172.80      179.63      3.94 o
 -12   2  14       15.42       13.86      1.71 o
 -11   2  14       63.27       63.16      2.57 o
 -10   2  14       12.12        8.46      1.45 o
  -9   2  14       26.76       27.57      1.82 o
  -8   2  14       16.21       13.65      2.07 o
  -7   2  14        6.19        2.44      1.08 o
  -6   2  14       99.02       77.76      3.28 o
  -5   2  14      131.90      114.97      2.30 o
  -4   2  14        0.30       -0.80      0.92 o
  -3   2  14       86.32       82.97      2.31 o
  -2   2  14        5.99        3.04      1.19 o
  -1   2  14       36.98       40.23      2.02 o
   0   2  14        1.88        2.16      1.36 o
   1   2  14       59.40       55.39      2.71 o
   2   2  14       20.31       20.22      2.69 o
   3   2  14        7.01        6.81      2.62 o
   4   2  14       39.26       44.72      3.75 o
   5   2  14        5.36        7.73      2.71 o
   6   2  14       40.42       41.80      4.07 o
   7   2  14        2.68       -0.77      2.52 o
   8   2  14        2.94        6.07      5.19 o
   9   2  14       15.50       13.58      3.61 o
 -22   3  14        2.88        0.01      2.93 o
 -21   3  14        0.22        1.29      2.77 o
 -20   3  14       11.01        7.62      2.83 o
 -19   3  14        1.43        2.27      2.15 o
 -18   3  14       17.98       22.10      2.56 o
 -17   3  14        0.34        2.07      1.97 o
 -16   3  14        0.00       -1.41      1.83 o
 -15   3  14       16.21       14.18      2.22 o
 -14   3  14        5.86        8.57      2.02 o
 -13   3  14        7.43       10.62      1.98 o
 -12   3  14        1.77       -0.13      1.54 o
 -11   3  14        4.21        4.57      1.59 o
 -10   3  14        2.68        1.32      1.58 o
  -9   3  14        0.00       -1.08      1.08 o
  -8   3  14       16.34       17.02      1.75 o
  -7   3  14       48.08       49.91      2.17 o
  -6   3  14       17.54       15.85      1.51 o
  -5   3  14        6.56       11.13      1.44 o
  -4   3  14      101.20       98.63      2.84 o
  -3   3  14       12.36       15.59      1.56 o
  -2   3  14       82.65       73.62      2.60 o
  -1   3  14       25.04       25.61      1.83 o
   0   3  14        4.55        4.12      1.30 o
   1   3  14        5.64        7.89      1.51 o
   2   3  14       69.40       73.21      4.12 o
   3   3  14        4.52        7.17      2.61 o
   4   3  14        4.29        1.76      2.38 o
   5   3  14        0.02        1.01      2.85 o
   6   3  14        1.45        2.84      2.81 o
   7   3  14       10.93       10.75      3.34 o
   8   3  14        0.29       -3.16      4.43 o
 -21   4  14        0.36       -3.22      3.22 o
 -20   4  14        0.24        1.99      2.61 o
 -19   4  14       10.12        7.45      2.83 o
 -18   4  14        1.07        4.45      2.62 o
 -17   4  14        1.30        1.12      2.41 o
 -16   4  14       22.86       23.40      2.19 o
 -15   4  14      163.31      175.25      4.16 o
 -14   4  14       11.01        9.68      1.69 o
 -13   4  14       22.14       19.72      1.88 o
 -12   4  14        0.06       -1.28      1.28 o
 -11   4  14        0.74       -0.05      1.33 o
 -10   4  14       14.85       21.06      1.77 o
  -9   4  14       91.89       88.05      2.80 o
  -8   4  14       49.40       48.94      2.22 o
  -7   4  14       45.73       47.02      2.13 o
  -6   4  14       77.28       68.15      3.32 o
  -5   4  14       60.40       51.79      2.44 o
  -4   4  14      320.78      296.56      7.59 o
  -3   4  14      100.32       92.41      2.93 o
  -2   4  14        6.42        6.08      1.68 o
  -1   4  14        0.01       -1.16      1.16 o
   0   4  14        1.57        0.55      1.33 o
   1   4  14        0.35        1.12      1.36 o
   2   4  14      131.36      139.24      3.73 o
   3   4  14        3.67       -0.92      1.72 o
   4   4  14       58.90       71.00      4.71 o
   5   4  14        0.85        0.72      2.52 o
   6   4  14       13.43       15.68      3.39 o
   7   4  14        9.00       10.20      3.45 o
   8   4  14        5.87        4.04      3.13 o
 -20   5  14        4.54        2.44      2.23 o
 -19   5  14        6.03        6.47      2.27 o
 -18   5  14        5.07        5.25      2.11 o
 -17   5  14        3.00        2.63      2.08 o
 -16   5  14        2.73        1.35      1.88 o
 -15   5  14        4.47        1.80      1.75 o
 -14   5  14      103.31      113.90      6.10 o
 -13   5  14       14.07       14.96      2.00 o
 -12   5  14       51.74       51.83      2.74 o
 -11   5  14       19.27       17.29      1.80 o
 -10   5  14        6.94        6.24      1.53 o
  -9   5  14       10.69       13.21      1.67 o
  -8   5  14       32.99       38.48      2.08 o
  -7   5  14        2.33        2.58      1.36 o
  -6   5  14        0.12        0.97      1.30 o
  -5   5  14       18.24       16.39      1.44 o
  -4   5  14       51.14       47.87      2.34 o
  -3   5  14        0.51        1.17      1.33 o
  -2   5  14      160.06      150.00      3.77 o
  -1   5  14        0.24       -1.04      1.26 o
   0   5  14        2.03        1.93      1.43 o
   1   5  14        0.42        0.13      1.43 o
   2   5  14        2.09        3.32      1.53 o
   3   5  14        4.31        3.77      1.62 o
   4   5  14        9.86        8.28      2.19 o
   5   5  14        6.63        6.14      2.85 o
   6   5  14        0.42        0.31      2.72 o
   7   5  14       16.02       19.86      3.85 o
 -19   6  14        0.52       -0.87      2.14 o
 -18   6  14        4.96        3.35      2.16 o
 -17   6  14        0.81        1.84      1.98 o
 -16   6  14        3.91        1.96      2.00 o
 -15   6  14       29.87       35.45      2.77 o
 -14   6  14        4.73        3.16      1.89 o
 -13   6  14        8.96       12.88      2.07 o
 -12   6  14        2.54        0.36      2.27 o
 -11   6  14        0.35       -0.49      1.53 o
 -10   6  14        2.17        4.88      1.67 o
  -9   6  14       31.03       32.35      2.32 o
  -8   6  14       14.07       16.07      1.92 o
  -7   6  14        5.35        2.97      1.50 o
  -6   6  14        1.19        0.53      1.42 o
  -5   6  14       17.29       19.26      1.91 o
  -4   6  14      101.93       99.94      3.55 o
  -3   6  14        4.03        2.15      1.53 o
  -2   6  14       17.72       18.78      1.96 o
  -1   6  14        3.46        3.54      1.59 o
   0   6  14       12.90       13.51      1.89 o
   1   6  14        0.60        0.80      1.50 o
   2   6  14       22.12       23.97      2.25 o
   3   6  14        3.57        2.87      1.77 o
   4   6  14        0.36       -1.12      1.88 o
   5   6  14        1.35       -1.83      2.24 o
   6   6  14        0.01        1.04      4.79 o
 -18   7  14        1.46       -0.57      2.00 o
 -17   7  14        1.56        2.22      2.10 o
 -16   7  14        2.34        3.15      2.04 o
 -15   7  14        1.06       -1.04      1.89 o
 -14   7  14        2.49        1.21      1.84 o
 -13   7  14        0.00       -1.73      1.73 o
 -12   7  14        3.74        5.45      1.85 o
 -11   7  14        8.89        5.77      2.46 o
 -10   7  14        1.34       -0.24      1.63 o
  -9   7  14       13.00       12.09      2.88 o
  -8   7  14       12.36       11.55      1.88 o
  -7   7  14       13.20       17.26      2.22 o
  -6   7  14        3.26        1.79      1.56 o
  -5   7  14        1.50        3.29      1.38 o
  -4   7  14        5.91        6.25      1.48 o
  -3   7  14       10.29       13.13      1.66 o
  -2   7  14       10.57       11.96      1.89 o
  -1   7  14       19.46       20.73      2.21 o
   0   7  14        0.01        0.01      1.62 o
   1   7  14       10.78       12.86      2.02 o
   2   7  14       10.17       16.46      3.73 o
   3   7  14        0.06       -0.28      1.72 o
   4   7  14        3.86        5.52      1.97 o
 -16   8  14        0.02       -0.92      2.04 o
 -15   8  14        0.16       -0.06      1.90 o
 -14   8  14        0.20       -1.10      1.86 o
 -13   8  14        0.13        1.29      1.82 o
 -12   8  14        0.01       -0.79      1.82 o
 -11   8  14        0.09       -1.72      1.72 o
 -10   8  14        0.00       -0.95      1.63 o
  -9   8  14        0.03       -1.59      1.59 o
  -8   8  14       35.65       36.23      2.82 o
  -7   8  14        6.48        6.94      1.89 o
  -6   8  14       28.42       31.41      2.98 o
  -5   8  14        1.09        3.01      1.49 o
  -4   8  14        0.15       -0.54      1.56 o
  -3   8  14        0.01       -0.07      1.64 o
  -2   8  14       40.44       48.19      2.88 o
  -1   8  14        1.19        1.47      1.73 o
   0   8  14        8.91       11.35      2.08 o
   1   8  14        7.18        4.25      1.89 o
   2   8  14        0.11        0.01      2.00 o
 -13   9  14       10.10       13.70      2.31 o
 -12   9  14        1.13        0.51      1.84 o
 -11   9  14        0.98        0.33      2.71 o
 -10   9  14        2.33        0.66      2.30 o
  -9   9  14        8.88       11.53      2.75 o
  -8   9  14       27.72       30.01      3.25 o
  -7   9  14        0.35        2.45      3.47 o
  -6   9  14       17.20       18.91      2.86 o
  -5   9  14       15.54       23.31      2.90 o
  -4   9  14        0.01       -1.77      1.77 o
  -3   9  14        9.74        9.24      2.12 o
  -2   9  14        0.41        0.52      1.83 o
  -1   9  14       12.94        9.45      2.14 o
 -22   1  15        0.71        2.40      2.37 o
 -21   1  15        2.06        3.64      2.27 o
 -20   1  15        0.01       -1.96      1.96 o
 -19   1  15        0.56        1.15      2.08 o
 -18   1  15        1.78        3.16      2.14 o
 -17   1  15        7.83        4.94      2.05 o
 -16   1  15        3.19        3.45      1.88 o
 -15   1  15        0.11       -1.31      1.61 o
 -14   1  15        3.44        2.65      1.76 o
 -13   1  15       39.92       44.00      2.65 o
 -12   1  15        2.71        2.49      1.42 o
 -11   1  15        2.64        0.90      1.39 o
 -10   1  15       17.72       14.53      1.65 o
  -9   1  15       16.48       15.15      1.60 o
  -8   1  15        4.01        4.93      1.38 o
  -7   1  15      102.27       92.51      2.45 o
  -6   1  15       63.56       59.95      2.16 o
  -5   1  15      125.47      103.07      2.25 o
  -4   1  15       35.26       34.34      1.65 o
  -3   1  15       16.03       13.75      1.30 o
  -2   1  15       24.58       27.29      2.14 o
  -1   1  15        3.07        1.84      1.52 o
   0   1  15       77.81       78.33      4.39 o
   1   1  15        9.80        7.52      3.68 o
   2   1  15        0.87        2.01      3.53 o
   3   1  15       12.05        9.55      3.96 o
   4   1  15       49.01       63.44      6.48 o
   5   1  15        9.61        5.96      4.29 o
   6   1  15       49.14       50.39      6.45 o
   8   1  15       12.38       14.21      4.90 o
 -22   2  15        0.09       -0.72      2.78 o
 -21   2  15        4.10        4.33      2.61 o
 -20   2  15        8.23        6.37      3.04 o
 -19   2  15       34.25       41.12      3.16 o
 -18   2  15        3.48        9.80      2.28 o
 -17   2  15       17.58       22.55      2.25 o
 -16   2  15        1.61        0.30      1.64 o
 -15   2  15       32.43       31.16      2.27 o
 -14   2  15       30.74       27.77      2.12 o
 -13   2  15       13.04       13.40      1.78 o
 -12   2  15       22.87       20.97      1.89 o
 -11   2  15       11.10       14.95      1.73 o
 -10   2  15        0.83       -0.32      1.29 o
  -9   2  15        2.10       -1.23      1.23 o
  -8   2  15        0.61       -0.55      1.08 o
  -7   2  15       95.96       81.69      2.60 o
  -6   2  15        7.81       10.23      1.37 o
  -5   2  15        0.07       -1.00      1.00 o
  -4   2  15      113.88      105.26      2.85 o
  -3   2  15        2.23        2.93      1.20 o
  -2   2  15       18.80       18.80      1.63 o
  -1   2  15       15.80       15.17      1.99 o
   0   2  15        0.49        0.23      1.45 o
   1   2  15        9.97        9.78      2.43 o
   2   2  15        0.29        0.64      2.63 o
   3   2  15        1.07       -1.88      2.24 o
   4   2  15        6.34        4.48      4.28 o
   5   2  15        6.41        3.05      2.81 o
   6   2  15       61.43       73.04      6.51 o
   7   2  15        1.96       -2.21      2.64 o
 -22   3  15        1.38       -2.66      3.27 o
 -21   3  15        0.64        4.58      2.95 o
 -20   3  15       11.73        5.97      2.82 o
 -19   3  15        0.15        1.86      2.22 o
 -18   3  15        1.23        2.55      2.18 o
 -17   3  15       41.91       39.82      2.96 o
 -16   3  15       49.52       48.34      4.10 o
 -15   3  15       12.76       13.51      2.18 o
 -14   3  15       67.05       74.72      4.28 o
 -13   3  15        8.80        6.74      1.97 o
 -12   3  15       11.86        7.03      1.85 o
 -11   3  15        3.51        0.63      1.41 o
 -10   3  15      305.74      300.66      7.92 o
  -9   3  15       36.58       37.71      2.11 o
  -8   3  15      142.04      131.99      3.23 o
  -7   3  15      249.56      249.88      4.97 o
  -6   3  15       47.78       44.67      2.31 o
  -5   3  15      191.33      153.89      3.48 o
  -4   3  15        2.21        1.80      1.22 o
  -3   3  15      144.43      145.63      3.46 o
  -2   3  15        1.14        1.68      1.31 o
  -1   3  15       10.34        9.20      1.52 o
   0   3  15        2.61        1.43      1.51 o
   1   3  15       46.53       55.92      2.95 o
   2   3  15       82.66       90.64      4.93 o
   3   3  15       41.07       47.79      3.94 o
   4   3  15       23.55       29.48      9.16 o
   5   3  15        7.77       11.40      3.07 o
   6   3  15        8.18       11.84      3.30 o
   7   3  15        1.72       -0.37      2.82 o
 -21   4  15        0.65       -1.14      2.64 o
 -20   4  15        1.13        1.95      2.22 o
 -19   4  15        0.42       -0.73      2.03 o
 -18   4  15        2.32        3.27      2.16 o
 -17   4  15        2.76        3.96      1.99 o
 -16   4  15        3.01        2.39      1.69 o
 -15   4  15       56.75       60.51      2.82 o
 -14   4  15        0.02        0.78      1.53 o
 -13   4  15       34.41       36.55      2.33 o
 -12   4  15       11.60        9.63      1.70 o
 -11   4  15      110.66      109.64      3.21 o
 -10   4  15        0.68       -0.56      1.33 o
  -9   4  15       52.80       52.67      4.12 o
  -8   4  15        0.06       -1.28      1.28 o
  -7   4  15       12.71       14.44      1.62 o
  -6   4  15       17.88       15.58      1.66 o
  -5   4  15       16.02       15.31      1.65 o
  -4   4  15      134.03      124.25      3.37 o
  -3   4  15        7.50       11.26      1.66 o
  -2   4  15       28.91       30.54      2.04 o
  -1   4  15        0.70        0.12      1.32 o
   0   4  15       62.65       60.03      2.74 o
   1   4  15        5.20        4.61      2.81 o
   2   4  15       18.24       21.23      3.15 o
   3   4  15       39.00       45.07      6.72 o
   4   4  15        0.10       -1.83      2.44 o
   5   4  15        3.55        0.24      2.73 o
   6   4  15        0.59       -2.61      2.61 o
 -20   5  15        0.04       -2.04      2.04 o
 -19   5  15        6.73        7.34      2.32 o
 -18   5  15        3.43        2.45      2.17 o
 -17   5  15        0.01       -0.64      1.91 o
 -16   5  15        0.13       -0.48      1.93 o
 -15   5  15        0.02        2.05      1.87 o
 -14   5  15        0.15        0.34      1.79 o
 -13   5  15        3.50        1.78      1.76 o
 -12   5  15        8.55        8.56      1.92 o
 -11   5  15        0.05       -1.38      1.38 o
 -10   5  15       51.33       53.35      2.82 o
  -9   5  15       39.01       38.74      2.19 o
  -8   5  15        2.77        0.70      1.41 o
  -7   5  15        2.01        1.40      1.40 o
  -6   5  15       30.20       28.01      1.96 o
  -5   5  15        4.73        4.13      1.25 o
  -4   5  15       44.01       43.02      2.35 o
  -3   5  15       86.66      101.49      3.32 o
  -2   5  15        0.16        3.51      1.50 o
  -1   5  15       10.02       11.21      1.75 o
   0   5  15        0.09       -1.39      1.39 o
   1   5  15       42.17       50.39      2.71 o
   2   5  15        7.56        4.90      2.02 o
   3   5  15        0.83        0.17      1.82 o
   4   5  15        3.67        1.71      3.12 o
   5   5  15        2.39        0.36      2.82 o
 -19   6  15        4.31        4.87      2.27 o
 -18   6  15        0.64       -1.79      2.04 o
 -17   6  15        5.45        6.61      2.23 o
 -16   6  15        0.48        0.61      1.98 o
 -15   6  15        0.47       -1.88      1.88 o
 -14   6  15        3.75        5.98      2.02 o
 -13   6  15        2.56        1.57      1.75 o
 -12   6  15       28.00       24.71      2.35 o
 -11   6  15        7.08        4.42      1.81 o
 -10   6  15       14.72       16.55      2.12 o
  -9   6  15        7.01        6.12      1.82 o
  -8   6  15        1.72        1.66      1.58 o
  -7   6  15        4.76        1.01      1.59 o
  -6   6  15        0.09        0.13      1.53 o
  -5   6  15       11.07       12.07      1.90 o
  -4   6  15       38.03       42.55      2.71 o
  -3   6  15       65.70       75.01      3.59 o
  -2   6  15       48.36       49.31      2.66 o
  -1   6  15       11.97       14.18      1.98 o
   0   6  15        9.58        9.99      1.89 o
   1   6  15        9.90        8.98      1.86 o
   2   6  15        3.01        3.80      1.75 o
   3   6  15        0.03        0.23      1.93 o
   4   6  15        0.56        0.67      2.11 o
 -17   7  15        0.00        2.02      2.83 o
 -16   7  15        1.33       -1.89      1.89 o
 -15   7  15        0.05       -1.12      1.89 o
 -14   7  15        0.34       -1.63      1.82 o
 -13   7  15        1.10       -1.54      1.80 o
 -12   7  15        5.88        5.08      1.94 o
 -11   7  15        0.15       -1.71      1.71 o
 -10   7  15        1.18       -1.62      1.62 o
  -9   7  15       36.84       47.42      2.82 o
  -8   7  15        0.29       -1.07      1.54 o
  -7   7  15        8.56        8.56      1.83 o
  -6   7  15        7.22        6.52      1.80 o
  -5   7  15       17.16       17.24      2.08 o
  -4   7  15        0.96        2.96      1.46 o
  -3   7  15       25.28       29.48      2.05 o
  -2   7  15       33.29       34.32      2.55 o
  -1   7  15       13.33       16.13      2.17 o
   0   7  15        0.06        0.20      1.71 o
   1   7  15        0.00        0.87      1.70 o
   2   7  15        0.40        1.00      1.78 o
 -15   8  15        0.08       -2.02      2.02 o
 -14   8  15        0.50        1.41      1.95 o
 -13   8  15        0.34        1.41      1.92 o
 -12   8  15        0.53       -0.76      1.79 o
 -11   8  15        0.03       -1.75      1.75 o
 -10   8  15        8.76        8.64      2.07 o
  -9   8  15        2.34        4.64      1.96 o
  -8   8  15        1.21        2.36      1.92 o
  -7   8  15       27.83       35.86      2.68 o
  -6   8  15        1.46        2.37      1.77 o
  -5   8  15        4.88        6.41      2.29 o
  -4   8  15        3.87        7.75      1.94 o
  -3   8  15        0.08        1.57      1.83 o
  -2   8  15        1.23        1.37      1.76 o
  -1   8  15        8.54        6.57      2.04 o
   0   8  15        7.50        6.61      2.02 o
 -11   9  15        0.03       -2.59      3.06 o
 -10   9  15        0.03       -1.05      2.32 o
  -9   9  15        2.16        3.75      2.42 o
  -8   9  15        1.27        4.75      2.42 o
  -7   9  15        7.95       15.40      2.79 o
  -6   9  15        1.44        4.92      2.40 o
  -5   9  15        2.83        1.60      2.23 o
  -4   9  15        0.02       -2.16      2.16 o
 -22   0  16        3.29        4.02      3.46 o
 -21   0  16        0.69       -2.89      2.89 o
 -20   0  16        0.84       -1.40      2.94 o
 -19   0  16        0.87        7.50      3.33 o
 -18   0  16       39.56       43.94      4.57 o
 -17   0  16        2.14        3.29      2.94 o
 -16   0  16       29.52       26.19      3.72 o
 -15   0  16        3.08        3.20      2.72 o
 -14   0  16        4.01        3.49      2.65 o
 -13   0  16        0.32       -2.45      2.45 o
 -12   0  16        1.27        0.44      2.23 o
 -11   0  16       12.01       13.59      2.21 o
 -10   0  16        2.97        3.11      1.73 o
  -9   0  16       26.45       27.03      3.09 o
  -8   0  16        4.63        4.05      1.80 o
  -7   0  16       20.14       16.32      2.09 o
  -6   0  16      516.63      462.43      8.90 o
  -5   0  16       23.88       24.15      2.05 o
  -4   0  16       63.38       58.74      3.39 o
  -3   0  16      146.35      148.96      4.88 o
  -2   0  16       92.89       88.58      6.57 o
  -1   0  16      253.11      246.87     10.07 o
   0   0  16       40.53       51.36      5.48 o
   1   0  16       32.97       37.73      5.17 o
   2   0  16       12.28       12.14      4.23 o
 -22   1  16        0.07       -1.21      3.38 o
 -21   1  16        0.56        0.15      2.31 o
 -20   1  16       11.27       14.00      2.60 o
 -19   1  16       10.51       14.08      2.56 o
 -18   1  16        0.00        2.20      2.00 o
 -17   1  16        0.47        1.86      2.14 o
 -16   1  16       11.60       10.24      2.22 o
 -15   1  16        7.10        7.94      2.05 o
 -14   1  16        0.02       -1.20      1.46 o
 -13   1  16        4.80        2.97      1.56 o
 -12   1  16        3.98        3.11      1.55 o
 -11   1  16       12.29       10.31      1.67 o
 -10   1  16       21.22       19.82      1.82 o
  -9   1  16       27.94       25.72      1.71 o
  -8   1  16       71.47       63.00      2.28 o
  -7   1  16       39.57       34.11      1.58 o
  -6   1  16       10.83       13.14      1.44 o
  -5   1  16       77.08       79.73      2.76 o
  -4   1  16        0.08       -0.24      0.91 o
  -3   1  16        4.08        2.06      1.27 o
  -2   1  16       60.30       71.22      3.16 o
  -1   1  16       44.90       35.97      5.05 o
   0   1  16        0.59        4.02      3.53 o
   1   1  16        7.50        3.07      3.56 o
   2   1  16       29.01       29.52      5.23 o
   3   1  16       24.79       28.33      5.36 o
   4   1  16        0.27       -3.71      3.71 o
   6   1  16       48.77       51.27      6.09 o
 -22   2  16        0.00       -0.19      2.40 o
 -21   2  16        4.55        7.47      3.41 o
 -20   2  16        0.58       -0.76      2.24 o
 -19   2  16        3.21        3.96      2.33 o
 -18   2  16        4.74        5.50      2.62 o
 -17   2  16       19.22       27.88      2.45 o
 -16   2  16        6.12        4.40      1.82 o
 -15   2  16        0.32       -1.51      1.51 o
 -14   2  16       12.16        7.49      1.77 o
 -13   2  16       21.04       21.17      2.01 o
 -12   2  16        4.93        2.04      1.50 o
 -11   2  16       72.00       65.34      2.77 o
 -10   2  16        5.59        4.83      1.57 o
  -9   2  16      129.10      118.96      2.86 o
  -8   2  16       19.93       20.12      1.72 o
  -7   2  16       59.28       63.39      3.32 o
  -6   2  16       54.44       46.68      2.66 o
  -5   2  16       30.80       28.32      2.32 o
  -4   2  16       15.76       18.51      1.64 o
  -3   2  16        1.17        0.17      1.23 o
  -2   2  16        2.01        1.59      1.46 o
  -1   2  16       35.17       36.08      2.43 o
   0   2  16        2.07        0.86      2.15 o
   1   2  16       13.00       13.53      2.79 o
   2   2  16        1.10        2.05      2.39 o
   3   2  16       35.16       39.70      3.99 o
   4   2  16        0.07       -0.88      2.53 o
   5   2  16        3.89        6.34      3.85 o
   6   2  16        3.63        2.67      3.05 o
 -21   3  16        7.59        9.87      3.15 o
 -20   3  16        4.45        3.96      2.96 o
 -19   3  16        0.00        2.47      2.19 o
 -18   3  16       49.95       56.45      3.48 o
 -17   3  16        9.47       11.27      2.39 o
 -16   3  16        0.09        0.32      2.03 o
 -15   3  16       21.48       21.29      2.50 o
 -14   3  16        0.00       -1.73      1.73 o
 -13   3  16       18.97       15.82      2.24 o
 -12   3  16       67.61       62.82      2.68 o
 -11   3  16       10.60        7.85      1.63 o
 -10   3  16       61.11       57.95      2.56 o
  -9   3  16        0.58       -1.29      1.29 o
  -8   3  16        0.41        0.27      1.33 o
  -7   3  16       10.76       10.54      1.57 o
  -6   3  16       48.37       47.69      2.46 o
  -5   3  16       11.26       14.54      2.02 o
  -4   3  16        3.44        2.60      1.32 o
  -3   3  16       33.47       36.44      2.09 o
  -2   3  16        0.18       -0.49      1.24 o
  -1   3  16      116.87      121.58      4.04 o
   0   3  16       14.95       17.07      2.39 o
   1   3  16       40.97       47.48      3.91 o
   2   3  16        9.13        6.39      2.58 o
   3   3  16        0.47        0.93      2.42 o
   4   3  16        0.57       -3.69      4.53 o
   5   3  16        1.52        4.51      3.00 o
 -20   4  16        4.90        6.55      2.34 o
 -19   4  16        1.21        0.25      2.13 o
 -18   4  16       21.50       20.28      2.68 o
 -17   4  16        0.14        0.84      2.05 o
 -16   4  16       12.18       11.05      1.97 o
 -15   4  16       19.52       18.78      2.10 o
 -14   4  16       36.75       32.92      2.36 o
 -13   4  16        9.58        7.80      1.73 o
 -12   4  16        3.25        2.03      1.56 o
 -11   4  16        0.03       -0.76      1.43 o
 -10   4  16       45.36       44.32      2.37 o
  -9   4  16        0.14       -1.29      1.29 o
  -8   4  16       66.85       80.30      2.85 o
  -7   4  16       14.71       14.00      1.78 o
  -6   4  16       75.20       74.23      3.14 o
  -5   4  16       13.12        8.11      1.97 o
  -4   4  16        6.74        8.11      1.57 o
  -3   4  16        3.98        6.56      1.54 o
  -2   4  16       26.01       24.74      2.07 o
  -1   4  16       10.26        9.96      1.70 o
   0   4  16        0.07        0.43      1.75 o
   1   4  16        0.37        1.66      1.79 o
   2   4  16        0.05       -0.97      3.59 o
   3   4  16        1.80        1.97      2.67 o
   4   4  16        9.67       13.17      4.26 o
   5   4  16        2.43        2.97      5.60 o
 -19   5  16        0.01       -0.75      2.12 o
 -18   5  16       21.56       23.80      2.75 o
 -17   5  16       13.28       13.79      3.33 o
 -16   5  16        2.73        1.51      2.04 o
 -15   5  16        0.71       -0.03      1.89 o
 -14   5  16       24.81       23.48      2.51 o
 -13   5  16        5.15        7.39      1.97 o
 -12   5  16        0.27       -0.53      1.62 o
 -11   5  16       27.55       30.27      2.45 o
 -10   5  16        0.26       -1.46      1.46 o
  -9   5  16        0.07       -1.43      1.43 o
  -8   5  16        0.06       -1.42      1.42 o
  -7   5  16       25.50       27.21      2.55 o
  -6   5  16        3.53        5.58      1.53 o
  -5   5  16        2.27        3.81      1.47 o
  -4   5  16        4.40        5.44      1.58 o
  -3   5  16       35.47       39.66      2.46 o
  -2   5  16        0.07       -1.31      1.31 o
  -1   5  16       34.70       31.57      2.33 o
   0   5  16        3.30        2.64      1.59 o
   1   5  16        4.27        1.64      2.80 o
   2   5  16        0.15       -1.80      1.82 o
   3   5  16        3.65        5.08      2.96 o
   4   5  16        3.23        3.14      3.00 o
 -18   6  16        0.33       -2.18      2.18 o
 -17   6  16        1.76        2.58      2.21 o
 -16   6  16        2.36        1.37      2.24 o
 -15   6  16        2.84        2.96      2.03 o
 -14   6  16        1.24       -0.81      1.97 o
 -13   6  16        1.72       -1.41      1.76 o
 -12   6  16        1.70        1.02      1.84 o
 -11   6  16        0.06        2.23      1.81 o
 -10   6  16       12.71       15.55      2.14 o
  -9   6  16        0.05       -1.57      1.57 o
  -8   6  16        0.00       -1.68      1.68 o
  -7   6  16       18.70       14.91      2.13 o
  -6   6  16        3.71        1.15      1.70 o
  -5   6  16       18.08       15.91      2.08 o
  -4   6  16        0.32        1.18      1.59 o
  -3   6  16       41.88       41.26      2.63 o
  -2   6  16        2.77        3.08      1.83 o
  -1   6  16        0.72        0.16      1.59 o
   0   6  16        5.07        5.99      1.84 o
   1   6  16        1.89        0.84      2.00 o
   2   6  16        0.01       -0.31      2.00 o
 -16   7  16        1.79        0.96      2.15 o
 -15   7  16        7.59        6.69      2.27 o
 -14   7  16        0.76        2.00      1.98 o
 -13   7  16        4.32        3.41      2.01 o
 -12   7  16        0.84       -1.69      1.80 o
 -11   7  16       13.04       13.02      2.26 o
 -10   7  16        1.62       -0.84      1.76 o
  -9   7  16        0.20       -1.70      1.70 o
  -8   7  16        2.81        1.05      1.83 o
  -7   7  16       16.15       16.81      2.24 o
  -6   7  16       17.96       18.93      2.28 o
  -5   7  16        3.63        5.02      1.95 o
  -4   7  16       31.27       28.62      2.71 o
  -3   7  16        9.53       11.03      1.81 o
  -2   7  16       12.48       15.71      2.26 o
  -1   7  16       31.78       32.84      2.65 o
   0   7  16        2.76        1.41      1.85 o
   1   7  16        9.74       13.81      2.99 o
 -13   8  16        3.29        1.81      2.03 o
 -12   8  16        2.36        2.64      2.04 o
 -11   8  16        1.54       -1.85      1.93 o
 -10   8  16        0.46       -0.10      1.93 o
  -9   8  16        3.03        2.34      2.04 o
  -8   8  16       43.75       48.42      3.01 o
  -7   8  16        0.00       -0.45      1.96 o
  -6   8  16       30.68       36.06      2.67 o
  -5   8  16        0.02       -2.05      2.05 o
  -4   8  16        0.10       -2.96      2.96 o
  -3   8  16        5.83        6.89      2.50 o
  -2   8  16       31.81       29.93      2.69 o
 -21   1  17        0.02        0.68      2.30 o
 -20   1  17        1.68        2.11      2.25 o
 -19   1  17        9.24       12.19      2.52 o
 -18   1  17        9.96       11.22      2.40 o
 -17   1  17       16.15       17.10      2.55 o
 -16   1  17        1.63        0.59      1.80 o
 -15   1  17        0.95       -0.49      1.69 o
 -14   1  17       12.52        9.62      1.94 o
 -13   1  17        1.76       -0.13      1.67 o
 -12   1  17        8.90        8.48      1.72 o
 -11   1  17        1.72        0.52      1.70 o
 -10   1  17        0.43        1.67      1.32 o
  -9   1  17       22.91       22.63      1.68 o
  -8   1  17       53.04       53.44      1.94 o
  -7   1  17       59.45       54.27      2.14 o
  -6   1  17       27.81       22.55      1.90 o
  -5   1  17       10.50        9.36      1.53 o
  -4   1  17       28.91       24.86      2.78 o
  -3   1  17        4.50        6.66      1.65 o
  -2   1  17       39.58       34.25      3.16 o
  -1   1  17        0.55       -0.42      2.05 o
   0   1  17       13.53       11.84      2.58 o
   1   1  17        0.08       -2.06      2.06 o
   2   1  17        9.93       11.56      2.98 o
   3   1  17        0.00       -3.41      3.82 o
   4   1  17        4.24        5.42      3.65 o
   5   1  17        7.17        2.46      3.65 o
 -21   2  17        5.94        3.42      2.46 o
 -20   2  17        1.37       -0.43      2.26 o
 -19   2  17       34.90       38.09      3.13 o
 -18   2  17       12.34       10.78      2.49 o
 -17   2  17       11.54       11.60      2.49 o
 -16   2  17        2.73       -0.98      1.92 o
 -15   2  17        0.01       -1.82      1.82 o
 -14   2  17        9.21        8.07      2.13 o
 -13   2  17      106.35       98.62      3.79 o
 -12   2  17        3.63        3.78      1.93 o
 -11   2  17       38.62       37.91      2.69 o
 -10   2  17       45.78       38.82      2.20 o
  -9   2  17        8.49        6.63      1.55 o
  -8   2  17        8.27        4.36      1.45 o
  -7   2  17        7.14        7.21      1.49 o
  -6   2  17        2.52        3.78      1.70 o
  -5   2  17        9.65       10.67      1.89 o
  -4   2  17       28.24       27.20      2.98 o
  -3   2  17       11.73       13.64      1.93 o
  -2   2  17       26.88       29.00      2.40 o
  -1   2  17       96.48       90.59      7.24 o
   0   2  17       34.85       39.23      3.62 o
   1   2  17       14.22       15.28      3.44 o
   2   2  17       15.05       11.90      3.01 o
   3   2  17        7.28        6.00      2.95 o
   4   2  17       18.13       21.49      3.59 o
 -20   3  17        1.73       -0.51      2.78 o
 -19   3  17       14.47       19.00      3.66 o
 -18   3  17        1.29       -0.46      2.12 o
 -17   3  17       27.20       23.22      2.75 o
 -16   3  17        3.53        2.10      2.12 o
 -15   3  17        0.63       -0.80      2.14 o
 -14   3  17        0.07       -1.57      1.57 o
 -13   3  17        0.41       -1.45      1.45 o
 -12   3  17        3.47        3.09      1.55 o
 -11   3  17        1.27        0.95      1.47 o
 -10   3  17       20.78       22.26      1.99 o
  -9   3  17        2.09        0.14      1.43 o
  -8   3  17       13.56       12.69      1.66 o
  -7   3  17       13.29       14.29      1.73 o
  -6   3  17        2.03        0.84      1.37 o
  -5   3  17        7.76       10.76      1.96 o
  -4   3  17       19.73       19.53      2.28 o
  -3   3  17       58.76       62.92      3.47 o
  -2   3  17        0.00       -0.71      1.56 o
  -1   3  17        0.27       -0.90      1.61 o
   0   3  17        0.70       -0.55      2.21 o
   1   3  17        7.26        7.80      2.76 o
   2   3  17        3.65        2.65      2.57 o
   3   3  17       10.34       10.62      3.06 o
   4   3  17        1.19       -2.86      4.35 o
 -20   4  17        2.46        2.41      2.24 o
 -19   4  17        1.54       -1.81      2.12 o
 -18   4  17        0.16        0.95      2.11 o
 -17   4  17        2.64        0.03      2.02 o
 -16   4  17        6.75        8.67      2.02 o
 -15   4  17       15.25       17.16      2.15 o
 -14   4  17        2.01        1.17      1.69 o
 -13   4  17        7.05        5.12      1.74 o
 -12   4  17       36.75       42.46      2.49 o
 -11   4  17        3.19        1.02      1.53 o
 -10   4  17       29.96       33.28      2.27 o
  -9   4  17       13.12       12.44      1.82 o
  -8   4  17       19.45       22.37      2.00 o
  -7   4  17        6.88       10.13      1.69 o
  -6   4  17       42.48       53.13      2.74 o
  -5   4  17       13.83       16.86      2.31 o
  -4   4  17        0.23        0.40      1.71 o
  -3   4  17        0.77        0.93      1.43 o
  -2   4  17        2.58        3.45      1.79 o
  -1   4  17       15.36       13.96      2.39 o
   0   4  17       14.90       13.28      3.24 o
   1   4  17       35.75       44.41      7.47 o
   2   4  17       11.47       11.86      3.17 o
   3   4  17        3.34        4.75      2.96 o
 -19   5  17        2.74        0.95      2.92 o
 -18   5  17        5.75       -0.16      2.18 o
 -17   5  17        0.03       -0.77      2.00 o
 -16   5  17       13.18       19.42      2.57 o
 -15   5  17        4.57        5.67      2.11 o
 -14   5  17        4.22        3.94      2.23 o
 -13   5  17       14.25       13.42      2.24 o
 -12   5  17        5.90        7.24      2.01 o
 -11   5  17        2.32        0.91      2.09 o
 -10   5  17        7.85        5.05      1.74 o
  -9   5  17       26.40       28.16      2.21 o
  -8   5  17        5.28        6.40      1.70 o
  -7   5  17       57.35       53.91      2.67 o
  -6   5  17        2.34        1.09      1.58 o
  -5   5  17       32.96       36.44      2.30 o
  -4   5  17       29.63       29.16      2.76 o
  -3   5  17       12.49       15.13      2.40 o
  -2   5  17        4.15        4.25      1.99 o
  -1   5  17       34.63       38.28      2.92 o
   0   5  17        2.88        4.98      2.04 o
   1   5  17        1.68       -1.18      1.91 o
   2   5  17        2.69        2.79      3.06 o
 -17   6  17        7.35        6.75      2.42 o
 -16   6  17       13.39       12.73      2.51 o
 -15   6  17        1.74        1.22      2.03 o
 -14   6  17       12.11        7.84      2.18 o
 -13   6  17        0.36        0.18      1.91 o
 -12   6  17       30.96       33.85      2.76 o
 -11   6  17        0.01       -1.36      1.68 o
 -10   6  17        0.05       -1.66      1.66 o
  -9   6  17        0.00       -1.93      1.93 o
  -8   6  17        3.89        4.45      1.97 o
  -7   6  17        2.13       -1.42      1.76 o
  -6   6  17       20.28       24.78      2.47 o
  -5   6  17       79.04       82.17      3.54 o
  -4   6  17       22.53       20.50      2.33 o
  -3   6  17        0.01        1.13      1.94 o
  -2   6  17       34.05       37.67      2.63 o
  -1   6  17        1.03        0.60      1.68 o
   0   6  17       19.58       28.24      3.99 o
 -15   7  17        5.11        6.58      2.38 o
 -14   7  17        2.79        4.09      2.21 o
 -13   7  17        0.93       -1.76      1.90 o
 -12   7  17        1.21        0.59      2.01 o
 -11   7  17        0.05       -0.51      1.86 o
 -10   7  17        5.84        1.45      1.97 o
  -9   7  17       24.73       29.95      3.75 o
  -8   7  17        5.25        1.48      3.00 o
  -7   7  17       57.29       64.60      3.42 o
  -6   7  17       23.83       30.20      2.68 o
  -5   7  17        2.42        1.16      1.84 o
  -4   7  17        0.68        1.16      1.88 o
  -3   7  17       42.98       53.77      3.12 o
  -2   7  17       23.00       26.37      3.01 o
 -10   8  17        2.93        4.62      2.08 o
  -9   8  17        6.52        4.27      2.09 o
  -8   8  17        1.90        0.33      2.09 o
  -7   8  17       27.65       29.55      2.67 o
  -6   8  17        9.62        8.36      2.46 o
 -21   0  18        5.62        2.55      4.73 o
 -20   0  18       10.62       14.80      3.87 o
 -19   0  18        7.95       11.31      3.68 o
 -18   0  18       26.87       26.55      3.99 o
 -17   0  18        0.08       -2.08      3.13 o
 -16   0  18        0.02       -2.06      4.12 o
 -15   0  18       42.66       42.71      6.41 o
 -14   0  18        5.49        4.81      3.82 o
 -13   0  18       39.38       40.38      4.06 o
 -12   0  18        9.67       10.09      2.31 o
 -11   0  18        2.96        0.50      2.00 o
 -10   0  18        0.00       -1.84      1.84 o
  -9   0  18       58.29       59.11      3.30 o
  -8   0  18       12.38       12.45      2.16 o
  -7   0  18       48.35       55.83      3.13 o
  -6   0  18        0.02       -1.45      1.75 o
  -5   0  18        6.72        5.26      2.11 o
  -4   0  18       47.98       52.76      5.81 o
  -3   0  18      107.27      105.31      7.49 o
 -21   1  18        0.49        2.70      2.84 o
 -20   1  18       27.04       30.19      3.62 o
 -19   1  18        5.26        3.42      2.08 o
 -18   1  18        0.62        1.08      1.93 o
 -17   1  18        0.23        0.40      1.82 o
 -16   1  18        2.82        1.95      1.91 o
 -15   1  18        3.68        0.99      1.85 o
 -14   1  18      101.04      108.09      3.58 o
 -13   1  18        9.12        3.62      1.77 o
 -12   1  18       36.58       34.16      2.12 o
 -11   1  18        0.03        1.18      1.43 o
 -10   1  18       19.54       19.37      1.80 o
  -9   1  18       70.06       54.22      2.07 o
  -8   1  18       18.30       14.96      1.57 o
  -7   1  18       20.63       29.52      2.30 o
  -6   1  18        0.01        0.95      1.51 o
  -5   1  18        0.27       -0.33      1.95 o
  -4   1  18        9.74       10.57      2.31 o
  -3   1  18       71.71       76.40      4.20 o
  -2   1  18       68.30       68.34      4.20 o
  -1   1  18       12.47       13.12      2.75 o
   0   1  18        3.88        2.21      2.41 o
   1   1  18       39.95       49.31      4.11 o
   2   1  18       34.03       35.63      4.81 o
   3   1  18        3.06       -0.12      3.41 o
 -20   2  18        0.12       -0.04      2.28 o
 -19   2  18        0.27       -2.18      2.18 o
 -18   2  18        0.02       -1.98      1.98 o
 -17   2  18        5.26        2.79      2.16 o
 -16   2  18        0.24       -0.71      2.06 o
 -15   2  18        1.28       -1.71      1.95 o
 -14   2  18       13.97       11.06      2.26 o
 -13   2  18        0.57       -0.47      1.92 o
 -12   2  18        0.11        0.15      1.50 o
 -11   2  18       19.66       21.30      2.02 o
 -10   2  18       24.58       24.15      1.80 o
  -9   2  18        0.33       -0.24      1.40 o
  -8   2  18       38.53       43.12      2.32 o
  -7   2  18        0.04       -1.34      1.34 o
  -6   2  18       51.59       55.89      3.10 o
  -5   2  18        0.85       -0.54      3.38 o
  -4   2  18       50.29       55.70      3.95 o
  -3   2  18        2.69        7.24      2.35 o
  -2   2  18       45.92       44.29      3.62 o
  -1   2  18        0.26       -1.21      2.17 o
   0   2  18        7.63        8.88      2.74 o
   1   2  18        4.24        3.46      2.69 o
   2   2  18       11.05       13.61      3.20 o
   3   2  18        0.86       -0.35      2.58 o
 -20   3  18        0.78        0.05      2.71 o
 -19   3  18        4.70        2.34      2.31 o
 -18   3  18        1.28        0.95      2.20 o
 -17   3  18        2.90        0.91      2.22 o
 -16   3  18        3.69        2.54      1.83 o
 -15   3  18        2.38        2.01      1.72 o
 -14   3  18        0.06       -0.58      1.61 o
 -13   3  18       44.99       47.70      2.64 o
 -12   3  18        2.39        2.66      1.66 o
 -11   3  18        9.60        9.34      1.84 o
 -10   3  18        1.84        2.58      1.62 o
  -9   3  18       17.31       13.57      1.83 o
  -8   3  18        0.30       -0.17      1.43 o
  -7   3  18       73.27       79.58      3.00 o
  -6   3  18       30.84       29.40      2.14 o
  -5   3  18        0.26       -1.66      1.66 o
  -4   3  18       39.60       39.36      3.60 o
  -3   3  18        7.04        8.17      2.68 o
  -2   3  18        0.04        1.13      1.73 o
  -1   3  18        9.85        9.92      2.81 o
   0   3  18        0.63        1.76      2.46 o
   1   3  18        4.01        1.57      2.59 o
   2   3  18        0.63       -2.77      2.77 o
 -19   4  18        0.45        0.20      2.16 o
 -18   4  18       10.58        9.13      2.47 o
 -17   4  18        0.35       -0.77      2.04 o
 -16   4  18        1.77        1.37      2.21 o
 -15   4  18        1.64        2.67      1.80 o
 -14   4  18       44.46       40.87      2.67 o
 -13   4  18        9.85        7.68      1.89 o
 -12   4  18        4.28        3.31      1.73 o
 -11   4  18       14.41       17.98      2.07 o
 -10   4  18       19.04       22.96      2.15 o
  -9   4  18        0.99       -0.73      1.58 o
  -8   4  18       62.15       64.65      2.88 o
  -7   4  18        0.06        0.61      1.45 o
  -6   4  18       27.35       34.09      2.28 o
  -5   4  18        1.68       -0.21      1.93 o
  -4   4  18        8.73       10.12      2.27 o
  -3   4  18       14.67       13.64      3.00 o
  -2   4  18        4.18        5.15      2.05 o
  -1   4  18        0.58       -0.50      2.24 o
   0   4  18        8.90       12.55      3.06 o
   1   4  18        0.02        0.51      2.65 o
 -17   5  18        0.29       -0.56      2.05 o
 -16   5  18        3.44        5.77      2.31 o
 -15   5  18        1.44        3.07      2.15 o
 -14   5  18        0.70       -0.98      1.90 o
 -13   5  18       21.21       15.51      2.40 o
 -12   5  18        0.88        1.10      1.88 o
 -11   5  18        8.02        9.12      2.10 o
 -10   5  18        1.38       -1.70      1.70 o
  -9   5  18        2.26       -1.55      1.55 o
  -8   5  18        0.52       -0.02      1.58 o
  -7   5  18        3.29        3.53      1.69 o
  -6   5  18       39.89       43.53      2.56 o
  -5   5  18       50.50       64.50      2.90 o
  -4   5  18       24.59       22.97      2.74 o
  -3   5  18       43.20       48.54      3.39 o
  -2   5  18        7.78       12.10      3.56 o
  -1   5  18       31.25       33.61      2.98 o
   0   5  18        4.26        1.25      2.71 o
 -16   6  18        0.21       -0.25      2.63 o
 -15   6  18       10.24        7.68      2.37 o
 -14   6  18        0.32       -1.93      1.93 o
 -13   6  18        0.00       -1.37      1.96 o
 -12   6  18        0.40       -0.08      1.95 o
 -11   6  18        2.63       -0.74      1.93 o
 -10   6  18       14.82       12.07      2.30 o
  -9   6  18        3.58       -1.22      2.02 o
  -8   6  18        8.07        2.04      1.99 o
  -7   6  18       14.84       13.10      2.29 o
  -6   6  18        0.01       -1.70      1.70 o
  -5   6  18       17.06       15.74      2.30 o
  -4   6  18       16.97       22.33      2.46 o
  -3   6  18       28.12       27.67      3.05 o
  -2   6  18        0.05       -0.87      2.04 o
 -12   7  18        1.96       -0.25      2.03 o
 -11   7  18       18.98       26.07      2.75 o
 -10   7  18        0.08       -0.49      2.03 o
  -9   7  18        4.58        4.78      2.13 o
  -8   7  18       14.19       16.16      2.42 o
  -7   7  18        0.37       -1.87      1.87 o
  -6   7  18        7.93        7.03      2.16 o
  -5   7  18        8.98        6.39      2.16 o
 -20   1  19        0.93        1.33      2.41 o
 -19   1  19        7.87        7.90      2.51 o
 -18   1  19        2.13       -2.10      2.10 o
 -17   1  19        0.70       -2.06      2.06 o
 -16   1  19        1.23       -0.01      1.82 o
 -15   1  19        4.50        5.55      1.97 o
 -14   1  19        4.05        0.17      1.77 o
 -13   1  19        5.88        4.65      1.83 o
 -12   1  19        0.17       -1.58      1.58 o
 -11   1  19        9.72       10.04      1.87 o
 -10   1  19        4.15        3.06      1.42 o
  -9   1  19       38.27       35.88      2.34 o
  -8   1  19        0.34        0.73      1.46 o
  -7   1  19       39.61       37.96      2.23 o
  -6   1  19        0.07        0.54      2.13 o
  -5   1  19        0.01       -2.02      2.02 o
  -4   1  19        3.11        2.62      3.83 o
  -3   1  19        3.01       -0.03      3.83 o
  -2   1  19       12.31       11.02      4.75 o
  -1   1  19        4.64        3.60      2.43 o
   0   1  19        5.70        8.49      3.41 o
   1   1  19        0.16        2.68      3.35 o
 -19   2  19        1.22       -2.16      2.16 o
 -18   2  19        1.89        2.52      2.37 o
 -17   2  19        3.93        2.21      2.29 o
 -16   2  19        2.34       -0.08      2.12 o
 -15   2  19       21.95       23.17      2.63 o
 -14   2  19       10.46        7.74      2.88 o
 -13   2  19       29.34       27.07      2.25 o
 -12   2  19       15.16        9.01      1.85 o
 -11   2  19        1.36        0.06      1.50 o
 -10   2  19       18.69       12.25      2.10 o
  -9   2  19        0.67       -0.50      1.64 o
  -8   2  19       22.89       26.78      2.12 o
  -7   2  19       61.50       60.26      2.76 o
  -6   2  19        1.30        5.64      2.62 o
  -5   2  19        0.60       -1.52      2.14 o
  -4   2  19       28.13       35.28      3.53 o
  -3   2  19       20.99       29.15      5.78 o
  -2   2  19       24.30       24.07      5.63 o
  -1   2  19        0.03        0.53      2.36 o
   0   2  19        6.36        4.40      3.13 o
   1   2  19        0.00        0.59      2.52 o
 -19   3  19        0.10       -2.15      2.15 o
 -18   3  19        1.25        0.63      1.94 o
 -17   3  19        2.16        0.46      1.85 o
 -16   3  19        0.16       -1.74      1.74 o
 -15   3  19       32.01       40.07      2.69 o
 -14   3  19        0.69        0.93      1.70 o
 -13   3  19        1.81        0.82      1.68 o
 -12   3  19       12.40       11.19      1.94 o
 -11   3  19        0.21       -0.86      1.54 o
 -10   3  19        0.05       -0.46      1.54 o
  -9   3  19        5.57        6.39      1.77 o
  -8   3  19       13.55       17.20      2.03 o
  -7   3  19        0.22        0.37      1.74 o
  -6   3  19        2.06        1.18      1.54 o
  -5   3  19       54.02       48.11      5.14 o
  -4   3  19        0.50       -2.29      2.29 o
  -3   3  19        4.72        2.36      2.50 o
  -2   3  19       10.77       13.91      5.17 o
  -1   3  19        4.26        6.91      2.67 o
   0   3  19        0.25       -0.54      2.51 o
 -18   4  19        6.95        7.41      3.06 o
 -17   4  19        4.15        4.80      2.31 o
 -16   4  19        0.05       -1.85      1.98 o
 -15   4  19        0.04       -1.71      1.71 o
 -14   4  19        1.40       -0.98      1.76 o
 -13   4  19        0.60       -1.69      1.69 o
 -12   4  19        0.79        1.72      1.76 o
 -11   4  19        5.93        7.35      2.29 o
 -10   4  19        2.73        1.33      1.71 o
  -9   4  19        0.06       -1.59      1.59 o
  -8   4  19        0.37       -1.65      1.65 o
  -7   4  19       26.06       32.30      2.39 o
  -6   4  19       42.43       48.74      2.76 o
  -5   4  19       21.29       26.16      3.06 o
  -4   4  19       36.38       42.35      4.09 o
  -3   4  19        4.12        1.87      2.64 o
  -2   4  19       14.35       13.61      3.06 o
  -1   4  19        0.78        1.07      4.66 o
 -16   5  19        7.20       11.51      2.55 o
 -15   5  19        3.18       -0.97      2.05 o
 -14   5  19        0.27       -1.95      1.95 o
 -13   5  19       21.82       25.12      2.72 o
 -12   5  19        0.24       -1.60      1.89 o
 -11   5  19       11.32       16.52      2.40 o
 -10   5  19        9.13       10.11      2.82 o
  -9   5  19        0.44       -1.80      1.80 o
  -8   5  19        0.23       -1.55      1.80 o
  -7   5  19       28.19       24.88      2.48 o
  -6   5  19       20.78       24.46      2.31 o
  -5   5  19        6.88        6.92      1.94 o
  -4   5  19        6.51        6.23      2.83 o
  -3   5  19        2.14       -0.81      2.62 o
 -13   6  19        3.16        1.73      2.15 o
 -12   6  19       63.25       74.33      4.25 o
 -11   6  19        0.01       -1.92      1.92 o
 -10   6  19       36.16       37.09      3.03 o
  -9   6  19       20.97       23.65      2.77 o
  -8   6  19        0.70        1.15      2.00 o
  -7   6  19       13.68       14.19      2.41 o
  -6   6  19       15.72       21.18      2.56 o
  -5   6  19       39.58       45.00      3.07 o
 -19   0  20        0.81       -2.31      2.49 o
 -18   0  20        1.58       -1.94      2.56 o
 -17   0  20        6.49       -0.96      2.51 o
 -16   0  20       28.75       23.77      5.33 o
 -15   0  20        4.30        1.90      2.40 o
 -14   0  20        0.12       -2.25      2.25 o
 -13   0  20        2.60       -2.29      2.93 o
 -12   0  20       22.14       17.84      2.82 o
 -11   0  20        1.96        0.60      2.34 o
 -10   0  20      101.49      110.55      4.45 o
  -9   0  20       24.34       30.61      2.93 o
  -8   0  20       21.75       21.70      2.98 o
  -7   0  20        6.03        3.13      5.75 o
 -18   1  20        0.00       -2.08      2.22 o
 -17   1  20        9.94        7.87      2.47 o
 -16   1  20        1.54       -1.87      1.87 o
 -15   1  20       10.66       10.19      2.12 o
 -14   1  20       18.22       10.45      2.14 o
 -13   1  20        1.15       -1.69      1.69 o
 -12   1  20        0.11       -1.28      1.47 o
 -11   1  20        2.94        1.89      1.66 o
 -10   1  20        3.22        3.31      1.69 o
  -9   1  20       30.12       38.27      3.43 o
  -8   1  20       48.88       50.02      3.00 o
  -7   1  20        0.24       -0.21      1.69 o
  -6   1  20        9.30       12.26      3.80 o
  -5   1  20        0.92       -1.49      3.86 o
  -4   1  20        1.47        2.98      4.20 o
 -18   2  20        2.18        1.42      2.43 o
 -17   2  20        3.35        4.91      2.49 o
 -16   2  20       28.61       31.40      2.95 o
 -15   2  20        0.21       -1.71      1.71 o
 -14   2  20        1.93        0.93      1.74 o
 -13   2  20        6.55        4.79      1.64 o
 -12   2  20        1.78       -0.36      1.63 o
 -11   2  20        6.40        5.76      1.80 o
 -10   2  20        4.07        4.40      1.80 o
  -9   2  20       23.47       29.36      2.33 o
  -8   2  20       29.51       31.62      2.65 o
  -7   2  20       10.25        9.79      2.20 o
  -6   2  20       19.61       19.25      2.40 o
  -5   2  20        2.45        3.29      2.46 o
  -4   2  20       22.39       24.37      5.57 o
  -3   2  20        1.35        0.18      4.26 o
  -2   2  20        1.49       -4.02      4.17 o
  -1   2  20        2.35        1.31      4.56 o
 -17   3  20        2.66        2.36      1.94 o
 -16   3  20       10.44       11.70      2.19 o
 -15   3  20        0.05       -1.65      1.65 o
 -14   3  20        7.69        6.90      2.03 o
 -13   3  20       21.49       22.86      2.36 o
 -12   3  20        2.37       -1.05      1.67 o
 -11   3  20       14.73       10.44      2.01 o
 -10   3  20        0.11        0.56      1.70 o
  -9   3  20        0.51       -1.62      1.62 o
  -8   3  20        1.49        3.71      1.72 o
  -7   3  20       22.40       25.01      2.63 o
  -6   3  20       26.62       27.61      5.27 o
  -5   3  20        2.64       -2.52      3.13 o
  -4   3  20        1.31       -2.38      3.20 o
  -3   3  20        0.02       -0.88      4.29 o
  -2   3  20        0.14       -3.96      4.44 o
 -16   4  20        4.11        1.96      2.25 o
 -15   4  20        0.27        1.47      2.31 o
 -14   4  20       13.00       12.69      2.20 o
 -13   4  20        1.04       -1.61      1.75 o
 -12   4  20       26.46       27.14      2.45 o
 -11   4  20        2.08        0.38      1.81 o
 -10   4  20        1.74       -1.67      1.67 o
  -9   4  20        0.00       -1.68      1.68 o
  -8   4  20       41.71       47.35      2.81 o
  -7   4  20       98.87      106.22      3.63 o
  -6   4  20        0.01       -0.33      1.95 o
  -5   4  20        7.18       11.37      2.29 o
  -4   4  20        0.00        0.19      2.59 o
 -14   5  20        4.64        1.00      4.96 o
 -13   5  20       62.03       70.64      3.79 o
 -12   5  20        1.84        3.58      3.16 o
 -11   5  20       60.20       58.93      3.40 o
 -10   5  20       21.76       22.83      2.65 o
  -9   5  20        5.80        5.77      2.20 o
  -8   5  20       34.41       36.74      2.94 o
  -7   5  20        1.23        2.88      2.06 o
  -6   5  20       47.48       49.43      3.12 o
 -17   1  21        0.14       -1.88      1.88 o
 -16   1  21        0.00       -1.89      2.09 o
 -15   1  21        0.52       -1.88      1.88 o
 -14   1  21        0.01       -1.85      1.85 o
 -13   1  21        2.42        0.12      1.74 o
 -12   1  21        0.01       -1.61      1.61 o
 -11   1  21        7.22        6.67      1.92 o
 -10   1  21        0.34        0.42      1.98 o
  -9   1  21       49.21       54.50      2.74 o
  -8   1  21       36.09       42.84      2.93 o
  -7   1  21       18.09       24.59      2.54 o
  -6   1  21       21.37       27.43      4.11 o
 -16   2  21        6.16        3.93      2.03 o
 -15   2  21       19.05       19.21      2.27 o
 -14   2  21       20.06       17.81      2.32 o
 -13   2  21        0.90       -0.79      1.73 o
 -12   2  21       17.86       15.83      2.69 o
 -11   2  21        0.19       -0.75      1.69 o
 -10   2  21        2.08        0.23      1.77 o
  -9   2  21       41.43       47.98      3.19 o
  -8   2  21       25.23       27.33      2.70 o
  -7   2  21       67.31       76.18      3.65 o
  -6   2  21        0.63        0.73      1.99 o
  -5   2  21        2.33        6.06      4.75 o
  -4   2  21        0.71       -4.17      4.17 o
 -15   3  21       15.81       19.89      2.42 o
 -14   3  21        0.30       -1.70      1.70 o
 -13   3  21        9.31        7.02      2.00 o
 -12   3  21        4.53        0.73      1.86 o
 -11   3  21        2.86       -1.60      1.81 o
 -10   3  21        0.00       -1.68      1.68 o
  -9   3  21       20.63       25.30      2.37 o
  -8   3  21       90.02      102.92      4.16 o
  -7   3  21        0.06        0.88      2.07 o
  -6   3  21       34.34       37.10      3.00 o
  -5   3  21        0.04        3.71      3.23 o
 -12   4  21        8.56        6.48      2.14 o
 -11   4  21       11.63       13.74      2.20 o
 -10   4  21        0.16       -1.79      1.79 o
  -9   4  21       18.06       20.58      2.36 o
  -8   4  21        0.20        0.97      2.04 o
 -14   0  22        0.74       -2.77      2.77 o
 -13   0  22        0.17       -4.84      4.84 o
 -12   0  22        0.00       -2.77      5.43 o
 -11   0  22        9.32       12.95      3.33 o
 -10   0  22      119.38      114.18      7.53 o
  -9   0  22       90.79       89.00      5.21 o
  -8   0  22       13.19       19.32      5.63 o
  -7   0  22       27.34       35.15      6.54 o
 -14   1  22        3.51       -0.15      2.31 o
 -13   1  22       25.29       24.11      2.47 o
 -12   1  22        5.89        4.57      2.23 o
 -11   1  22        9.50       11.11      2.07 o
 -10   1  22       29.53       36.26      2.57 o
  -9   1  22       24.73       23.84      3.14 o
  -8   1  22       41.89       43.50      3.56 o
 -12   2  22       14.91       18.50      3.36 o
 -11   2  22        2.41        3.26      2.17 o
 -10   2  22        6.69        8.74      2.29 o
  -9   2  22       21.66       22.10      3.36 o
 
